# Supplementary material for: Genetic modification of primary human B cells to model high-grade lymphoma
Source: Nat Commun. 2019 Oct 4;10:4543. doi: 10.1038/s41467-019-12494-x (PMC6778131; doi:10.1038/s41467-019-12494-x)
Supplement: Supplementary file 4 — Supplementary Data 1 [file 41467_2019_12494_MOESM4_ESM.xlsx]

## Sheet: _norm_BCL2
Construct	BCL2_day4_donorA	BCL2_day4_donorB	BCL2_day4_donorC	BCL2_day14_donorA	BCL2_day14_donorB	BCL2_day14_donorC	BCL2_day28_donorA	BCL2_day28_donorB	BCL2_day28_donorC	BCL2_day59_donorA	BCL2_day59_donorB	BCL2_day59_donorC
BCL6_WT_1	0.0159367	0.020737	0.0208538	0.0511433	0.0398209	0.0514101	0.159441	0.0583022	0.119844	0.185301	0.248916	0.0843214
BCL6_WT_2	0.0142167	0.0193528	0.0177642	0.0574384	0.0281472	0.0547698	0.209362	0.0364688	0.28452	0.251518	0.145704	0.281185
BCL6_WT_3	0.0121077	0.0184538	0.0152971	0.0483907	0.0183855	0.0326001	0.20396	0.0333004	0.182106	0.239861	0.173055	0.228148
BCL6_WT_4	0.0154755	0.0283583	0.0244572	0.0567987	0.0270278	0.0466977	0.192912	0.0454227	0.175101	0.197241	0.107858	0.123655
BCL6_G559R_1	0.0164178	0.0157313	0.0201489	0.023192	0.0370861	0.0606372	0.0135389	0.0212264	0.00956448	0.0042694	0.005212	0.0456434
BCL6_G559R_2	0.0271695	0.0253542	0.0323425	0.036521	0.0313825	0.0149803	0.0112053	0.00993574	0.00299366	0.00266698	0.00100421	0.000258355
BCL6_G559R_3	0.00210396	0.00661887	0.00256881	0.00230465	0.000493647	0.000153712	0.00072439	0.00116007	0.000238196	6.249e-05	2.8984e-05	1.19767e-05
BCL6_G559R_4	0.0229591	0.0222399	0.0293756	0.0304916	0.0242722	0.0121784	0.00891721	0.0077344	0.00357999	0.00217599	0.000799617	0.000451694
BCL6_H641R_1	0.0101907	0.0166133	0.0120971	0.00359784	0.00314729	0.00319062	0.000163055	0.000348948	0.000407329	8.92714e-06	2.21642e-05	5.98837e-05
BCL6_H641R_2	0.0166397	0.0181468	0.0185814	0.00579164	0.00617175	0.0061902	0.000232553	0.00041948	0.000232558	0	3.40988e-05	1.02658e-05
BCL6_H641R_3	0.0232981	0.0248165	0.0257495	0.00811245	0.00812548	0.00794032	0.000302052	0.000632933	0.000257928	1.78543e-05	1.70494e-05	6.67276e-05
BCL6_H641R_4	0.0226923	0.0231881	0.0230088	0.00786305	0.00870025	0.00922492	0.000157708	0.000558688	0.00073432	2.23178e-05	1.70494e-05	2.05316e-05
BCL6_H641R_5	0.0130251	0.0133293	0.0135104	0.00472476	0.00426669	0.00524158	0.000104248	0.000235726	0.000501762	2.23178e-06	3.75087e-05	1.71096e-05
BCL6_H641R_6	0.0188683	0.0209456	0.0199631	0.00718644	0.00738617	0.00719372	0.00017642	0.000473307	0.000428471	6.69535e-06	2.38692e-05	5.13289e-06
BCL6_R585W_1	0.0236172	0.0202094	0.0234139	0.0830966	0.0953412	0.0577211	0.0271045	0.0804548	0.0153249	0.00397927	0.020819	0.0016545
BCL6_R585W_2	0.0164577	0.0143776	0.0159284	0.0539606	0.066603	0.0474268	0.0164578	0.0586511	0.0141663	0.00126319	0.0160384	0.00241588
BCL6_R585W_3	0.0233006	0.0201314	0.022723	0.0697445	0.0825967	0.0506942	0.0256744	0.0695075	0.0143425	0.00225187	0.0166573	0.00123018
BCL6_P586A_1	0.0125739	0.0165845	0.0146834	0.0663037	0.0381406	0.0381909	0.0719819	0.0419926	0.0896927	0.103747	0.205217	0.226889
IRF8_N87Y_1	0.0251178	0.0228336	0.0224232	0.0109436	0.0122972	0.0084849	0.000355512	0.000931766	0.000349542	3.1245e-05	0.00013469	7.35714e-05
IRF8_N87Y_2	0.017046	0.0170577	0.0180255	0.0070271	0.00815329	0.00665354	0.000221861	0.000660774	0.000311487	1.11589e-05	0.000477383	2.39535e-05
IRF8_N87Y_4	0.00726164	0.0160535	0.00744867	0.00396039	0.00271158	0.00189285	0.000168401	0.000903924	0.000246653	1.78543e-05	2.21642e-05	1.71096e-06
IRF8_N87Y_5	0.0177465	0.0177549	0.0177432	0.00923245	0.0100259	0.00736061	0.000245918	0.00225703	0.000459479	4.68675e-05	0.000136395	4.10631e-05
IRF8_T80A_1	0.0323845	0.0257444	0.0285199	0.0142089	0.018448	0.00970362	0.000657564	0.00168535	0.000359408	5.57946e-05	0.00013469	7.69934e-05
IRF8_T80A_2	0.0263817	0.0196836	0.0210537	0.00906618	0.0139959	0.00641638	0.000312744	0.00139394	0.000260747	5.35628e-05	2.55741e-05	1.19767e-05
IRF8_WT_1	0.0253322	0.0218718	0.0250867	0.00656293	0.0132659	0.00908438	0.000224534	0.00227744	0.000393235	2.45496e-05	0.000112526	5.98837e-05
IRF8_WT_2	0.0139948	0.0136771	0.0136103	0.00424905	0.00642901	0.00383182	0.000157708	0.000924341	0.000281889	1.33907e-05	8.01322e-05	0
IRF8_WT_3	0.0227322	0.0199465	0.0235559	0.00857431	0.0141999	0.0085947	0.00022988	0.00170391	0.000425652	2.90132e-05	0.000184133	2.56645e-05
IRF8_WT_4	0.0238939	0.0204774	0.0237944	0.00702017	0.0110665	0.00799742	0.000243245	0.00118605	0.000357999	2.23178e-05	5.11482e-05	2.90864e-05
IRF8_380_stop_1	0.0178961	0.0148763	0.014231	0.00633663	0.00743484	0.00467504	0.000179093	0.00103571	0.00053277	3.57085e-05	5.11482e-05	4.96179e-05
IRF8_380_stop_2	0.021745	0.019977	0.0181307	0.0057824	0.00831321	0.00666232	0.000334128	0.00131969	0.000638478	2.00861e-05	6.30828e-05	7.18605e-05
IRF8_S55A_1	0.0198679	0.0211593	0.0102191	0.0141373	0.0133262	0.00611335	0.000999711	0.002567	0.000875264	6.249e-05	0.000233577	0.0001249
MEF2b_D83V_1	0.0264665	0.0244026	0.0237891	0.030517	0.0348728	0.0186584	0.00187379	0.00653535	0.0016716	0.000122748	0.000497842	5.13289e-05
MEF2b_D83V_2	0.037258	0.0334132	0.031492	0.0351932	0.0407224	0.0213813	0.00157174	0.00854923	0.00109091	0.000178543	0.000499547	7.52824e-05
MEF2b_D83V_3	0.0302481	0.0273457	0.0259757	0.0248593	0.0340084	0.0154986	0.00166529	0.00665971	0.00121917	0.000147298	0.000451809	0.000118056
MEF2b_WT_1	0.0300786	0.0288028	0.0305767	0.00992061	0.0106493	0.04706	0.000400954	0.00180599	0.00559267	3.79403e-05	5.7968e-05	0.00014201
MEF2b_WT_2	0.0267008	0.0264212	0.0263211	0.00896688	0.00981733	0.0322466	0.000580046	0.00162409	0.00331783	5.57946e-05	5.45581e-05	3.59302e-05
MEF2b_WT_3	0.0342342	0.0338068	0.0357494	0.0138787	0.0154792	0.0592911	0.000403627	0.00470338	0.00958703	4.68675e-05	0.000473973	0.000184784
MEF2b_Y69H_1	0.0177017	0.0177447	0.0209976	0.0413174	0.0764342	0.110319	0.0431239	0.454382	0.0502593	0.00416005	0.0536732	0.00214726
Empty_LyT2_1	0.023662	0.0188728	0.0159038	0.0105464	0.0131523	0.00721788	0.000328782	0.00174845	0.000491896	3.79403e-05	0.000114231	3.93522e-05
Empty_LyT2_2	0.0262845	0.0219193	0.0185515	0.0119435	0.0125544	0.00817309	0.000449068	0.00487043	0.000737139	4.01721e-05	0.00015174	5.30399e-05
Empty_LyT2_3	0.0247713	0.0246452	0.0227774	0.0152342	0.0149346	0.0124924	0.000564008	0.00994502	0.00145877	9.81985e-05	0.000209708	6.15947e-05
Empty_LyT2_4	0.0177241	0.020301	0.0139382	0.0088976	0.00878832	0.00696316	0.000580046	0.00719056	0.00104299	3.57085e-05	0.000204593	0.000160831
Empty_LyT2_5	0.0256264	0.0238819	0.0256863	0.0119712	0.0134536	0.0140844	0.000237899	0.00137909	0.00103171	4.68675e-05	6.64926e-05	2.90864e-05
Empty_LyT2_6	0.0271969	0.0249488	0.027815	0.0130658	0.0131176	0.0127296	0.000296706	0.00123802	0.000762509	7.14171e-05	0.000102296	1.19767e-05
Empty_LyT2_7	0.0230139	0.0217259	0.0246202	0.0103501	0.0104199	0.0114406	0.000310071	0.000837104	0.000641297	3.1245e-05	7.33124e-05	9.4103e-05
Empty_LyT2_8	0.021067	0.0238327	0.0237681	0.0126825	0.0090363	0.0118051	0.000451741	0.000592098	0.00078365	5.80264e-05	4.09186e-05	0.000107791
Empty_LyT2_9	0.0295152	0.0316338	0.0357284	0.0168923	0.0157967	0.0167261	0.000416992	0.00226631	0.00078365	1.33907e-05	0.000160264	5.30399e-05
