# Supplementary material for: Genetic modification of primary human B cells to model high-grade lymphoma
Source: Nat Commun. 2019 Oct 4;10:4543. doi: 10.1038/s41467-019-12494-x (PMC6778131; doi:10.1038/s41467-019-12494-x)
Supplement: Supplementary file 5 — Supplementary Data 2 [file 41467_2019_12494_MOESM5_ESM.xlsx]

## Sheet: CRISPR gene scores
Gene	CRISPR gene scores
	GC B cells + BCL2 + BCL6			HBL1 cell line	GC B cells + BCL2 + MYC
	Donor I	Donor II	Donor III		Donor I
	Day 70	Day 80	Day 57	Day 70
AARS2	-0.641997	-0.0264376	-0.213995	-2.38009	0.0772915
ABCB1	0.0904341	0.425802	-0.490408	0.0644149	-0.43911
ABL1	0.525893	0.148987	-0.0303812	-0.00792412	0.0211791
ACACA	-0.683181	-0.0164867	-0.641305	-1.79942	-0.12577
ACOT1	0.262879	0.225717	-0.116468	0.829042	-0.304849
ACTB	-1.01608	-0.47676	-0.617816	-2.57189	0.0337748
ACTG1	1.15721	0.573701	-0.0529976	-0.922743	-0.194121
ACVR1	0.119233	0.195409	0.17222	-0.128447	0.333229
ACVR2A	0.668918	0.366525	0.493263	0.501368	0.0919574
ADRA1D	0.0123135	-0.1465	0.547615	0.102264	0.635273
AFF2	0.250326	0.454804	0.397995	0.160277	0.307056
AFF3	0.0922813	-0.05888	0.00166372	-1.57083	-0.208401
AFF4	-0.172695	0.0256429	-0.00077973	-0.0587479	-0.109989
AHNAK	0.178992	-0.319603	-0.142493	-0.314561	0.404669
AHNAK2	0.193062	0.363822	0.168985	1.10795	0.153009
AKAP8	-0.23756	-0.23879	-0.0387642	-1.21521	0.210679
AKAP9	0.0895562	0.0845917	0.102123	-0.417416	-0.0225761
AKT1	0.0799	-0.282824	-0.187073	0.19481	0.0821417
AKT2	-0.348543	0.498383	-0.326971	-0.98849	0.0308302
AKT3	-0.14127	-0.177904	0.361139	-0.313784	-0.0579345
ALG1	-0.876404	-0.910085	-0.859334	-3.50514	-0.23973
ALK	-0.22473	0.343853	0.500031	-0.504875	-0.0306088
ALOX12B	0.331974	0.0634975	-0.14844	0.176143	-0.185827
ANGPTL6	0.205158	0.461607	0.156159	-0.640375	0.150629
ANKLE2	-0.424728	-0.258558	-0.163037	-2.49957	-0.250096
ANKRD11	-0.14381	-0.037732	-0.640831	0.119576	-0.364365
ANKRD12	-0.43688	-0.378746	-0.517047	-0.854148	-0.529915
ANKRD30A	-0.392894	-0.107803	0.077555	-0.227584	0.628365
APC	-0.40959	-0.18963	-0.130316	-0.622802	-0.214745
APCDD1	0.53637	0.0803571	0.525874	0.51688	-0.0607605
AR	0.788614	-0.194216	0.25734	-0.642343	-0.0196045
ARAF	-0.10166	-0.0851627	0.0887818	0.288873	0.598793
ARHGEF12	0.146498	0.012469	-0.185948	0.839212	0.190413
ARHGEF3	0.858343	0.205289	0.47366	0.518859	0.784012
ARID1A	-0.408809	0.330176	-0.229121	-1.52707	-0.466373
ARID1B	-0.201684	0.0965107	-0.13302	-0.0506944	-0.305876
ARID2	-0.51684	-0.465803	-0.353817	-1.11432	-0.0529681
ARID5B	0.120589	0.193859	0.675377	0.204455	-0.0200372
ASH2L	-0.504658	-0.307472	-0.279946	-2.56812	-0.0466615
ASMTL	0.00153771	0.0944894	-0.0463039	0.350513	-0.0227184
ASXL1	-0.094578	-0.545935	-0.516984	-0.378664	0.27638
ASXL2	-0.364627	-0.443214	0.376758	-0.64502	-0.0512194
ASXL3	0.334054	-0.312354	0.12513	0.282623	0.325098
ATAD5	-0.334963	-0.440772	-0.642154	-0.936215	-0.235053
ATM	-0.122711	-0.310427	0.0664346	-0.373463	0.0507904
ATP10A	0.453156	0.707315	-0.296565	1.00611	-0.156059
ATRX	1.79064	1.79425	2.42284	-0.0273617	0.0734522
AURKB	-0.725487	-0.010214	-0.566488	-4.13774	-0.0408095
AXIN2	0.146587	0.437307	-0.27187	0.865526	-0.0153827
AXL	0.00955763	0.196158	0.232649	-0.376213	0.613452
B2M	-0.250804	-0.281667	-0.339098	-0.0968783	-0.226629
BAD	-0.105938	-0.0727033	-0.0385762	-0.144534	-0.268573
BARD1	-0.159559	-0.835891	-0.822089	-2.56357	-0.237685
BAX	0.56167	0.330741	0.357813	1.5261	0.207642
BAZ2A	-0.274764	-0.0379034	-0.446192	-0.0539543	0.199178
BAZ2B	1.30267	0.601676	0.419657	0.668447	-0.309086
BBS10	0.176791	-0.402369	-0.315521	-0.306562	-0.0835788
BCL10	0.478686	0.242643	0.634953	-2.45716	0.0909974
BCL11A	-0.431638	-0.387016	-0.266561	-0.16262	-0.0274907
BCL11B	0.0241474	0.555113	0.250233	0.254921	0.333018
BCL2	-0.936604	0.0114035	-0.260829	-4.36626	-0.428404
BCL2A1	-0.113338	-0.415252	-0.394979	-0.0200052	-0.587488
BCL3	-0.0584162	0.0303662	-0.140548	0.422177	-0.129966
BCL6	-0.45429	0.119179	0.0326536	-1.27919	0.23919
BCL7A	-0.458269	-0.0549124	-0.508659	-0.0389957	-0.560508
BCL9	0.32871	-0.298766	0.137375	-0.336535	-0.131705
BCOR	-0.377214	0.0769406	-0.331542	-1.26544	0.52138
BCR	0.602702	-0.170936	0.112476	-0.103534	-0.00913674
BIK	0.0280497	-0.020612	-0.00702364	0.422342	-0.200298
BIRC2	0.385771	-0.119907	-0.103472	0.819837	-0.136303
BIRC3	0.433506	0.178637	0.610247	-0.114198	0.146588
BLM	0.133829	0.0128837	0.493118	-2.08403	-0.15176
BMPR1A	-0.0457855	-0.44747	-0.360839	-0.748559	1.07994
BRAF	-0.18736	-0.478747	-0.233913	-0.796816	0.627912
BRCA1	-0.188749	-0.424845	-0.477742	-1.8158	0.0324333
BRCA2	0.697162	-0.103402	-0.432565	-1.39592	0.0201982
BRD4	-0.613145	0.0361422	-0.390492	-1.98975	-0.201144
BRIP1	-0.396376	0.290798	-0.467708	-1.62589	-0.494716
BTG1	-0.136997	-0.226484	0.453203	-0.112151	-0.0915334
BTG2	-0.300826	-0.350048	-0.205123	0.0527867	0.188879
BTK	-0.543966	-0.467893	-0.775298	-3.22387	-0.295802
BUB1B	-0.270027	-0.0352301	-0.205438	-2.02856	0.0457681
C14orf169	0.737645	-0.297246	-0.271784	-0.451814	0.506465
CABIN1	-0.406227	-0.413524	-0.585635	-0.618332	0.654558
CAD	-0.586312	-0.58026	-0.853254	-1.76653	-0.240346
CALR	-0.397275	-0.305594	-0.375879	-0.563839	0.00191739
CAMTA1	-0.025112	-0.188208	-0.0448177	-0.201372	0.0356285
CARD11	-0.816385	-0.608378	-0.340991	-3.66587	-0.240578
CASC5	-0.201687	0.110695	-0.201487	-2.25535	-0.627774
CASP8	-0.182513	-0.115411	0.101439	-1.15663	0.1697
CAST	0.0166012	-0.289154	0.138296	-0.161804	0.042067
CBL	0.642768	0.381639	0.106775	2.20246	1.08156
CBLB	-0.00423643	-0.377126	0.520103	-0.0500341	0.151037
CBLC	-0.302618	-0.353003	-0.312952	0.262987	0.692196
CCDC66	0.0761979	-0.232518	-0.0128645	-1.03247	-0.191689
CCNB1IP1	-0.275806	-0.396996	-0.26024	-1.32911	-0.226018
CCND2	-0.0587916	-0.504036	0.354934	-3.28909	0.0733775
CCND3	0.355066	0.0497913	-0.473436	0.676163	0.336596
CD22	0.0590307	0.744472	0.356247	-0.0756557	0.112677
CD274	-0.0292825	-9.37891e-05	-0.0703649	0.675006	0.235922
CD36	-0.155151	-0.20686	0.131577	-0.879906	0.262823
CD58	0.157398	-0.199758	-0.112472	-0.340856	0.569885
CD70	-0.061691	0.219905	0.458825	0.042464	0.0151107
CD74	-0.371989	-0.114552	-0.346624	0.23063	0.248251
CD79A	-0.416803	0.665365	-0.635461	-2.77857	-0.0616427
CD79B	-0.827381	-0.516897	-0.798017	-4.35769	0.0116657
CD83	-0.0313315	0.166044	-0.122018	0.361316	0.0355088
CDH1	-0.0604015	-0.340007	-0.0171178	-0.614211	0.0612066
CDH11	0.105734	-0.257059	0.43134	-0.257449	-0.0832419
CDKN1B	0.0299816	0.276326	0.202843	-0.921822	2.14624
CDKN2A	2.79917	2.31312	2.66399	0.225206	1.41668
CDKN2B	0.696975	0.202193	1.30276	-0.0883073	0.797241
CDT1	-0.903785	-0.255642	-1.1399	-3.15333	0.199031
CDX2	-0.0692176	0.247401	0.116536	-0.483081	-0.0217979
CHD1	-0.380012	-0.311274	-0.242846	-1.08601	-0.102042
CHD1L	-0.0407606	0.240505	0.374509	0.265434	0.265311
CHD2	-0.10419	-0.553049	-0.366826	-2.00168	-0.349446
CHD4	-0.462117	-0.626947	0.322757	-1.66913	-0.011429
CHEK1	-1.09841	-0.900813	-0.749264	-3.72503	-1.20651
CHEK2	0.174174	0.258691	-0.144853	0.346646	-0.324728
CHUK	-0.798775	-0.792987	-0.432344	-2.49463	-0.589373
CIC	0.440993	0.423165	0.792241	-0.922916	1.61541
CIITA	-0.308491	0.012716	-0.43735	0.0749724	-0.056075
CLASP1	1.24514	0.578493	-0.845705	-0.93187	-0.0204796
CLCA4	0.145633	0.300729	-0.387938	0.721871	0.0799611
CLDND2	-0.440731	-0.397223	-0.186675	-0.386963	-0.115951
CNPY4	-0.210539	-0.587919	-0.239712	-0.822548	-0.00979316
COL11A1	0.328711	-0.208681	0.0649054	0.460091	0.320436
CPS1	0.0220034	-0.192033	0.275304	-0.0328586	0.0346473
CREBBP	-0.0708385	-0.057843	0.890833	-1.68235	0.340313
CRIPAK	0.376944	0.0244758	-0.130532	0.284101	0.747661
CRTC3	-0.039958	0.527842	0.526636	0.341315	-0.0303929
CSNK2A1	0.500755	0.027804	1.56558	-2.15694	-0.53539
CTNNB1	0.327321	-0.0305036	0.290316	0.271646	-0.41396
CUL4A	-0.241949	-0.106307	-0.121498	-0.313087	-0.208582
CUL7	0.218477	-0.0943711	-0.20883	0.0137401	-0.0999008
CUX1	0.863546	-0.100292	-0.697397	-0.559808	0.355162
CXCR4	-0.470885	-0.564904	-0.659055	-0.539212	0.119362
CYLD	0.243304	-0.0443649	0.407006	0.800034	0.50798
D2HGDH	-0.0675904	-0.145182	0.067679	0.576407	-0.389093
DCHS1	0.0491336	0.142433	0.509822	0.678183	-0.17892
DCLRE1C	0.679195	-0.191165	0.101191	0.144615	0.176876
DDB1	-0.756061	-0.439648	-0.624906	-2.22753	-0.561099
DDX1	-0.626772	-0.558021	-0.262055	-2.58301	0.18615
DDX10	-0.221345	-0.89956	-0.554556	-3.12065	-0.339238
DDX17	-0.705525	-0.523787	-1.03234	-1.07858	-0.0525067
DDX3X	-0.156821	-0.365171	0.207419	-2.71882	0.769358
DDX3Y	0.618513	0.200004	0.499316	0.472186	0.206334
DDX6	-0.604571	-0.519887	0.534821	-2.9775	-0.481102
DEK	0.123156	0.459413	-0.193767	1.31229	-0.201483
DHCR7	-0.324344	-0.212959	-0.0012471	0.628342	-0.126671
DIAPH3	0.297828	0.207146	0.411554	-0.396767	-0.215938
DIS3	-0.6928	-0.891254	-0.463899	-3.44219	-0.277865
DLGAP2	0.0531255	-0.0761827	0.332604	0.091098	0.551272
DLK1	0.410001	-0.135125	-0.00653802	1.16377	0.168165
DMXL1	-0.258609	-0.132065	0.112532	0.614147	0.044906
DNM2	-0.696989	-0.282188	-1.12121	-3.30493	-0.41468
DOCK2	-0.610934	-0.638552	-1.01055	-0.444249	0.0952679
DOT1L	0.905503	-0.332197	-0.537377	-1.41508	0.236249
DPP7	0.774464	0.168498	0.384979	0.283506	0.319659
DPYD	0.0627829	-0.0992363	0.0972515	0.132141	-0.0273949
DSC3	0.2045	-0.233039	-0.287395	0.646706	0.00937656
DTX1	0.516112	0.197811	0.284848	-0.132914	-0.0965675
DUSP2	0.0148023	-0.195197	-0.0483479	0.446713	-0.0748917
DUSP4	1.03079	0.0423239	0.105226	0.279859	-0.000531963
DUSP6	0.545792	0.636058	0.247545	0.787326	-0.180148
E2F1	-0.590571	-0.354189	-0.210452	-1.14045	-0.433742
E2F3	0.241162	0.366675	0.299216	-0.0619148	-0.087409
EBF1	-1.01646	-0.533117	0.0928117	-3.73512	-0.222407
EED	-0.411968	-0.692169	0.1213	-3.16386	0.257776
EGFR	-0.0496771	-0.207041	0.224217	0.0420864	0.0621696
EIF4A2	-0.294953	-0.134887	-0.568095	-0.018835	-0.351646
EIF4E	-0.714106	-0.533836	-0.436154	-3.4412	0.0645975
ELF3	0.0638744	0.0510095	-0.20807	0.393635	0.187969
ELP2	-0.62594	-0.195495	-0.937778	-1.90052	-0.527518
EML4	0.205429	0.18308	-0.255856	0.629164	-0.297037
EP300	-0.352626	-0.354618	-0.86955	-1.98734	0.0266708
EPHA3	-0.00479683	-0.0273131	0.164821	-0.457888	0.0259341
EPHA5	0.543799	-0.109128	0.336639	-0.079406	0.729155
EPHA6	0.467062	0.851616	0.284773	1.22963	0.0784641
EPHA7	0.120181	0.0626471	0.307865	0.181709	0.366295
EPHB2	0.343323	0.140377	0.522778	0.210693	-0.0986165
EPPK1	-0.141382	-0.148505	0.994979	0.0273751	0.00762924
ERAP1	0.031241	-0.149834	0.1429	0.383179	0.118718
ERBB4	0.0226642	-0.0906872	-0.210983	-0.353448	-0.171642
ERC1	0.45572	-0.104521	0.0597754	0.0823884	-0.254755
ERCC2	-0.880803	-0.617908	-0.649156	-3.51135	-0.815597
ERCC5	-0.226125	0.0646431	-0.308226	-0.321873	-0.278234
ERCC6	0.253105	0.144142	0.16838	-0.294559	0.665423
ERG	0.370727	-0.392446	-0.379785	-0.182046	-0.316465
ETS1	-0.804428	-0.675592	-0.875308	-1.60313	0.305042
ETV1	0.592771	0.111435	0.288441	0.912835	0.073158
ETV6	0.595277	-0.252788	-0.192682	0.000209718	-0.376186
EWSR1	0.787091	0.239281	1.77339	-0.330706	-0.28708
EXO1	0.090257	0.22434	-0.0609791	-0.223323	-0.298929
EXOSC6	-0.763582	-0.876227	-1.02147	-3.58901	-0.39824
EXT2	-0.116468	0.114296	0.604926	-0.106154	0.0393249
EZH2	-0.75576	-0.682981	-0.1003	-2.58778	-0.221449
EZR	-0.217505	-0.264528	-0.482043	0.45784	-0.0980417
FAM46C	-0.0920151	0.0498362	0.22528	-1.60058	0.476446
FANCA	-0.503024	-0.398762	-0.431889	-1.47642	-0.132288
FANCD2	-0.239894	-0.334329	0.43185	-1.43198	-0.580973
FANCI	-0.63085	-0.842867	-0.572256	-1.857	-0.290601
FANCL	-0.57831	-0.441815	-0.753272	-1.05482	-1.01775
FANCM	-0.195787	-0.0695339	-0.0787572	-1.25116	0.171687
FAS	-0.275245	0.164914	-0.626934	-0.769497	0.420013
FAT1	0.239418	-0.302681	-0.680426	-0.818832	-0.161985
FAT4	0.251353	0.153922	0.438756	0.0898006	0.105501
FBXO11	0.471903	0.658222	2.6921	-2.19843	-0.298062
FBXW5	-0.222545	-0.106979	-0.369891	0.127487	0.109316
FBXW7	-0.267144	-0.369884	-0.260258	-1.70486	-0.104712
FCGR2B	-0.18332	-0.122414	-0.233474	0.280314	0.270982
FCRLB	0.544396	0.10582	0.415399	-0.158096	0.778439
FGF14	0.96928	-0.282052	-0.377072	-0.207132	0.0142256
FGFR2	-0.0719153	-0.35688	0.685551	-0.148469	0.312714
FGFR3	-0.238454	0.146386	0.168248	-0.268165	-0.0363132
FGFRL1	0.917265	0.0783825	0.448241	0.613764	-0.391956
FHIT	-0.322901	-0.219297	-0.442289	0.0969495	-0.182707
FIP1L1	-0.6723	-0.590355	-0.294541	-2.70959	-0.226456
FLT1	-0.0251653	0.0266855	-0.0578839	0.659226	-0.0847627
FLT3	-0.159668	0.406553	0.0422136	-0.106826	-0.343122
FMN2	-0.0638926	-0.00402791	0.756226	-0.391478	0.0874722
FOXA2	0.442603	-0.0416629	-0.0809789	0.601629	0.613594
FOXO1	-0.429507	-0.226792	-0.805688	-2.86624	-0.56948
FOXO3	-0.317553	-0.460803	-0.162064	-0.252753	0.150258
FOXP1	0.223374	0.46552	0.987028	-3.02296	-0.408341
FUBP1	0.596199	0.410895	2.33665	-1.64277	0.421377
FYN	-0.243759	-0.191404	-0.765552	-0.282294	-0.462657
FZD10	0.379014	0.347658	-0.0340384	0.410182	0.0134817
GADD45B	-0.601325	-0.246307	-0.504261	-0.668257	-0.213115
GAS7	0.162792	0.00738513	0.0971275	0.388907	-0.214995
GATA2	0.275488	0.0852134	0.450531	-0.852398	0.0380558
GATA3	-0.309793	-0.117078	-0.117287	-0.155278	-0.15342
GBP1	-0.258679	0.0541704	-0.176665	0.886177	-0.265049
GLI3	0.130094	-0.0945035	-0.16313	-0.60724	-0.128717
GMPS	-1.16696	-0.825425	-0.898069	-3.5701	-0.150213
GNA12	-0.288954	0.0265352	0.311324	-0.439116	-0.192366
GNA13	4.85796	3.06253	1.88875	0.680739	1.32833
GNAI2	0.740851	-0.0977914	0.208883	-0.12033	-0.0252952
GNAQ	-0.433386	0.010211	-0.490401	-1.22226	-0.3351
GOLGA5	-0.0411514	0.236318	-0.589252	-0.175116	-0.576352
GOPC	-0.00136752	-0.141564	0.330205	0.572839	0.0391728
GPC3	0.364064	-0.0158984	0.566679	0.766698	0.0718
GRB2	0.357001	-0.501395	-0.950194	0.103711	-0.507644
GSG2	-0.376414	0.0896379	-0.208808	-0.0866662	0.131688
GSK3B	1.21789	0.33808	0.965565	-0.377419	-0.0699225
GTF2H2	0.0551427	0.189331	0.255517	-3.43546	-0.354085
GTSE1	0.408082	-0.512992	-0.602648	-0.326329	0.135886
GUF1	0.268102	0.249956	0.109961	-0.148978	0.198603
H3F3A	-0.854403	-0.854598	-0.807401	-3.04513	0.315327
HDAC2	-0.350369	-0.122495	0.128236	-0.377387	-0.281012
HDAC7	-0.180518	0.171895	-0.00483254	1.15853	-0.0808762
HIST1H1B	-0.471327	0.278968	-0.411908	-0.563485	0.0155102
HIST1H1C	-0.613708	-0.717794	-0.115381	-1.0215	0.262878
HIST1H1D	-0.101796	-0.472369	-0.370887	-0.208999	-0.23448
HIST1H1E	-0.0516545	0.774952	0.336766	-0.639679	-0.221198
HIST1H2AC	-0.47131	-0.430554	-0.131266	-1.72464	-0.195205
HIST1H2AG	-0.379504	-0.381811	-0.230897	-1.33637	-0.0619355
HIST1H2AL	-0.805891	-0.0340613	-0.440118	-2.29653	-0.0819811
HIST1H2AM	-0.806212	-0.763523	-0.613628	-1.38005	-0.2876
HIST1H2BC	-0.356797	-0.0111284	-0.75172	-2.95064	-0.591145
HIST1H2BD	-0.825591	-0.294561	-0.786367	-2.21884	-0.167874
HIST1H2BJ	-0.878296	-0.757456	0.0375588	-3.30146	0.0542622
HIST1H2BK	0.00768832	-0.302487	-0.102507	0.277809	-0.185882
HIST1H2BO	-0.635577	-0.0815335	-0.337848	-0.485751	-0.082605
HIST1H3A	-0.0452935	0.227657	0.253905	0.955481	-0.0612341
HIST1H3B	-0.261087	-0.10352	-0.232904	-0.669475	-0.148346
HIST1H3C	-0.25164	-0.324722	-0.174594	-0.0309084	-0.211202
HIST1H3D	-0.192303	0.0508572	-0.161304	-1.1375	-0.131724
HIST1H3E	-0.0608559	-0.255109	-0.113504	-0.146217	0.0358041
HIST1H3F	-0.573107	-0.383969	-0.273627	-0.576318	-0.0876777
HIST1H3H	-0.0293542	-0.34977	-0.233023	0.384153	-0.296529
HIST1H3I	-0.243348	-0.314198	0.00373095	-0.167685	-0.161682
HIST1H4I	-0.30373	-0.360325	-0.276752	-0.258965	0.122285
HIST2H2AA4	-1.04766	-0.172649	-1.16697	-3.43194	0.174675
HIST2H2BE	-0.299021	0.217437	-0.481063	-2.30856	0.288089
HIST3H3	-0.392091	0.45955	-0.241696	-1.31649	0.174833
HLA-A	-0.0480714	-0.0346266	0.492551	0.856988	-0.136089
HLA-B	0.138673	-0.498897	-0.0114592	-0.346	0.126089
HLA-C	0.503515	0.623147	0.129396	0.515245	-0.239204
HLA-DMA	-0.114511	-0.0475619	0.0682516	-0.125099	-0.552049
HLA-DRB1	0.352587	0.331457	0.805402	1.05066	-0.390413
HNF1A	0.192961	0.201687	0.163114	1.39714	-0.0117207
HOXA11	0.0558983	0.261646	0.185216	-0.113938	0.0160604
HOXA9	0.27552	0.569562	-0.320467	0.769468	-0.133922
HSP90AA1	-0.206248	-0.425138	-0.36429	0.063218	-0.202901
HSP90AB1	0.24127	-0.244331	-0.00907625	-0.439326	-0.263311
ID3	-0.334946	-0.569523	-0.145261	-1.64051	-0.150804
IFNGR1	0.223959	0.28718	0.154963	0.420202	0.18327
IGSF8	-0.310237	-0.11187	-0.178593	-1.03393	0.395385
IKBKB	-0.595445	0.557254	-0.382378	-2.29206	0.0329942
IKBKE	0.373267	-0.155356	0.636461	0.0759046	-0.111147
IKZF1	0.0779054	0.0857518	0.694577	0.0137358	0.625191
IKZF2	0.0679859	-0.264057	0.100307	-0.380596	0.591388
IKZF3	-0.435197	-0.286236	-0.407426	0.177258	-0.0801816
IL10	-0.0229315	-0.102056	0.779272	-0.466674	1.50669
IL21R	-0.617931	-0.494661	-0.673226	-0.151059	-0.12655
IL6	0.467512	-0.165676	-0.344551	-0.255289	-1.20735
IL6ST	-0.0794262	0.1614	-0.00998742	-0.588573	-0.583125
INHA	0.379052	0.390687	-0.0759718	0.0558056	0.285454
INHBA	-0.395497	-0.226759	-0.00926836	-0.0308864	0.798132
INPP4B	0.606065	0.36513	0.0632215	0.468689	0.0176933
INPP5D	0.163921	0.037979	0.356464	0.0679903	-0.235255
INSR	-0.273253	-0.0652345	-0.146408	0.14469	-0.727359
IRF1	0.0561688	0.329594	0.776107	0.303408	-0.32598
IRF2BP2	0.0209586	-0.672929	-0.369605	-2.87231	-0.0287022
IRF4	-0.392521	0.13222	-0.171228	-3.49346	-0.220388
IRF8	-0.539931	-0.0411738	-0.21744	-1.02081	-0.176568
IRS1	-0.239532	0.318823	0.407824	0.106936	0.0804433
IRS2	-0.30574	-0.0315566	0.448384	-0.304261	0.016676
ITPKB	0.299595	-0.448342	-0.923702	-0.745187	-0.180983
JAK1	-0.381615	-0.32982	-0.377076	-1.58375	-0.35352
JAK2	0.0583187	-0.0118986	0.00625215	0.451458	-0.0765183
JAKMIP2	0.515792	0.615245	-0.126153	0.629058	0.0497916
JARID2	-0.06888	-0.393347	0.190882	0.0673423	0.475729
KANK2	0.805597	0.394714	0.11158	0.199239	0.0764144
KAT6B	-0.124394	0.399617	0.141889	-0.261597	0.0524906
KCTD3	0.0175161	0.0117664	0.0847223	1.33909	-0.544652
KDM2B	-0.193822	-0.0746068	0.0361429	-1.02754	-0.272108
KDM6A	-0.0205061	-0.0176654	0.363804	-2.16966	-0.104836
KDM6B	0.00491825	0.0162673	0.209278	0.842886	0.00244505
KDR	0.917016	0.338639	0.736973	0.997507	-0.108187
KEAP1	-0.367186	-0.292088	-0.296531	-1.35862	0.0181835
KHDRBS2	0.173877	0.0661104	0.463412	-0.42575	-0.0434801
KIAA0020	-0.0889985	-0.197782	0.102024	0.339629	-0.0468149
KIAA0586	0.22375	0.230446	-0.0740826	-0.059116	-0.109251
KIAA1549	-0.241698	0.261568	-0.514972	-0.516299	0.239275
KIF2B	0.173451	0.347525	0.339654	0.098527	0.581058
KIF5B	-0.412404	0.0500939	-0.246914	-0.347487	0.188727
KIT	-0.0597642	0.21551	0.393586	0.942721	0.104678
KLF2	-0.223381	-0.0404867	-0.17443	0.470631	-0.360027
KLHL14	0.0739144	-0.0060397	-0.111147	0.476651	0.095538
KLHL6	-0.344772	0.135519	-0.600477	-1.58843	-0.413513
KMT2A	0.350623	0.305388	0.234785	-1.8287	-0.108761
KMT2C	0.31959	0.774989	1.58765	-0.769304	0.39874
KMT2D	-0.516435	-0.624556	-0.560191	-1.90538	-0.606292
KRAS	0.125026	-0.517915	-0.461123	-0.447373	-0.262019
KRT33B	-0.410587	0.0655795	-0.368498	-0.246805	-0.0962409
KRT37	-0.132887	0.165345	-0.367843	0.962723	-0.128175
KTN1	0.253618	0.410694	0.45564	-0.215037	0.0162056
L1CAM	0.00138288	0.539425	0.429866	0.142404	-0.152096
LATS2	0.0874516	0.361679	0.815407	-0.347313	0.438562
LDHA	0.181491	0.153948	0.716208	-1.12986	0.218162
LIFR	0.528761	0.558999	0.0690958	0.15476	0.0567731
LIG4	-0.159888	-0.600663	-0.642305	-1.81735	-0.0916975
LIPE	-0.432148	-0.259606	-0.236422	-0.32434	1.07969
LMF2	0.297017	0.161471	0.329096	0.245103	0.0789854
LRIG1	1.00517	-0.227149	0.0399897	0.0289878	0.612257
LRP1B	0.0512878	-0.277984	0.251005	-0.261049	0.146677
LRP5	0.442375	0.865295	0.511537	0.629022	0.266604
LRRK2	0.076726	-0.29962	-0.0290405	0.0740157	-0.576845
LRRN3	0.0220619	-0.392766	0.144054	-0.051683	-0.306465
LTB	0.192646	-0.128762	0.24634	0.296469	-0.11583
LYN	-0.308928	0.0824655	-0.544983	0.362095	-0.373657
MACF1	0.107446	0.063109	-0.321735	0.579927	-0.0625892
MAGEB6	0.852983	0.503728	0.872304	0.356191	0.229097
MAGEL2	-0.0959278	-0.187512	-0.00300264	-0.00944128	-0.0973564
MAGI2	0.377649	-0.279221	-0.0989088	0.173654	-0.280111
MAGT1	-0.40601	-0.636159	-0.500747	0.464849	0.187778
MAML2	-0.100023	-0.200179	-0.289694	0.0405797	-0.214877
MAP2K1	-0.0867939	0.757133	-0.371713	0.227255	-0.214286
MAP2K4	0.0939269	-0.232429	0.277776	-0.0816426	0.0943833
MAP3K1	-0.0806567	-0.133871	-0.123086	-0.400445	0.253524
MAP3K4	0.00985705	-0.309732	-0.333248	1.14229	-0.215433
MAP3K7	-0.501575	-0.635599	-0.46466	-3.3035	-0.264686
MAP4K4	-0.196068	-0.104791	-0.0211325	0.728204	0.294872
MAPK8IP1	-0.473564	-0.464107	-0.0261907	-0.0871498	-0.209382
MCL1	-0.283516	0.230207	-0.467009	-1.94631	-0.0967132
MDC1	-0.215446	-0.0630966	-0.0391466	-0.490383	-0.242029
MDN1	-0.795541	-0.755197	-0.181543	-3.24379	-0.180512
MECOM	0.219215	0.382993	0.822074	0.612386	0.357078
MED12	-0.85544	-0.662966	-0.211309	-2.97126	0.213551
MED12L	0.0916858	-0.0278225	0.0826048	-0.0788438	0.196445
MED26	-0.307823	0.0469634	0.758239	-1.39092	0.0386919
MEF2A	-0.140144	-0.100043	0.0675274	-0.176987	0.0716435
MEF2B	-0.409582	0.196182	0.0685633	-0.080297	-0.205318
MEF2C	-0.0387426	-0.0932235	0.136288	0.353745	-0.135627
MET	-0.252402	-0.422171	0.219238	-0.640563	-0.375584
MFHAS1	-0.120857	0.271868	-0.0471275	-0.218771	0.292474
MGA	0.459217	-0.115718	-0.229331	0.443027	0.26454
MIPEP	-0.78449	-0.521055	-0.419919	-3.04393	-0.0371589
MITF	0.15949	-0.238804	0.604482	-0.880528	-0.278455
MKI67	0.232486	-0.260852	-0.381408	-1.0758	-0.0433451
MLH1	0.636778	0.261127	0.618125	0.694117	-0.239231
MLH3	-0.223369	0.241142	0.0108028	0.0631021	-0.181049
MLLT1	0.0510954	0.262538	0.244396	-0.621812	-0.23893
MLLT10	0.444481	0.0391493	0.211914	-1.10205	0.654828
MLLT4	-0.0115711	-0.273083	-0.395035	0.51808	0.272555
MLLT6	0.888531	0.173758	0.492068	0.650304	0.769602
MNX1	0.298986	-0.0383098	0.730138	0.0594585	-0.0201628
MPEG1	0.0420119	-0.0070147	0.0725921	-0.250188	0.035648
MPL	-0.408514	0.210357	0.0676003	-0.0824561	0.109019
MSH2	-0.117133	0.212814	-0.00637577	-0.485971	-0.558177
MSH3	-0.455253	-0.177237	0.0451411	-0.569938	-0.246268
MSH6	0.65489	0.186785	-0.0443133	-0.269734	0.0133198
MSI2	0.493877	0.547737	0.89667	-0.811578	0.115859
MSN	0.09525	0.481541	0.730747	0.888043	0.206345
MST1R	0.0188653	0.0838112	-0.0387022	-0.453717	-0.226434
MTAP	0.316573	0.180427	0.688728	0.601144	0.191581
MTMR8	0.632856	0.218572	0.820658	0.607151	0.1724
MTNR1A	-0.0780624	-0.103106	0.0230733	0.366367	-0.393273
MTOR	-0.838607	-0.476814	-0.713072	-2.33738	-0.142719
MUC1	0.315838	-0.245435	0.422393	-0.612615	0.127088
MYC	-1.14793	-0.706193	-1.25708	-2.97403	-0.15631
MYD88	0.149164	0.340371	0.134925	-3.09342	0.171145
MYH11	0.027071	0.395692	0.0584082	0.0371753	0.483324
MYH9	-0.493892	-0.479884	-0.289663	-2.95106	-0.177786
MYO18A	0.390806	0.645735	0.459842	0.560815	-0.118973
MYO18B	0.502221	0.523478	0.218102	0.324255	0.73138
NAP1L3	0.969847	0.681598	0.92759	0.534255	-0.0173784
NAV3	-0.262633	-0.373575	0.110021	-0.548934	-0.028007
NBN	-0.0386184	-0.128413	-0.215441	-1.25172	-0.188302
NBPF3	-0.009092	0.26913	-0.0754459	-0.0611061	0.0689279
NCKIPSD	0.157631	-0.0702268	0.522659	0.200399	0.0980015
NCOA1	-0.128203	-0.0883065	-0.653919	0.115886	-0.525554
NCOA3	0.808785	0.0346591	-0.179805	1.09502	0.463947
NCOR1	-0.463605	-0.277701	-0.544395	-1.53512	0.134545
NCOR2	0.40658	-0.0288301	-0.0501839	-0.21024	0.280352
NEDD4L	-0.0155558	0.000482021	-0.118036	0.0813048	-0.155591
NEFH	0.466953	-0.115504	0.622775	0.500671	-0.149781
NEGR1	-0.172289	0.174368	0.100372	0.222064	0.055718
NF1	-0.44909	0.110782	-0.453834	-0.296694	-0.241796
NFKB2	1.58268	0.329589	-0.149547	0.493696	0.479996
NFKBIA	1.89832	1.46654	1.49637	1.14244	0.587223
NFKBIE	1.48857	0.50689	1.09359	0.536023	0.646216
NFKBIZ	-0.161057	0.212747	0.477999	-1.46288	0.0195685
NIN	-0.245653	-0.359672	0.388251	-0.108181	0.689523
NLRP3	0.400862	-0.320375	-0.0525226	-0.125422	-0.0105647
NLRP5	0.0664648	-0.29031	-0.071882	-0.830437	0.328021
NOD1	0.243478	0.290476	0.263758	0.321013	-0.124065
Non-targeting control	0.217634	0.174241	0.227398	0.390108	0.0465647
NOTCH1	0.218308	0.189964	0.308817	-0.252712	-0.0932846
NOTCH2	0.242474	0.0873563	-0.20357	0.981999	-0.601891
NOTCH3	-0.267674	-0.0842043	-0.266643	-0.0816842	-0.0530132
NOTCH4	-0.152139	-0.0714785	0.0326996	0.0799655	0.588665
NPAT	-0.324484	-0.0102439	-0.479176	-1.4229	0.166765
NR4A2	0.791539	-0.186756	0.0471838	-0.425127	-0.0375827
NSD1	0.271507	0.0664493	-0.186441	0.995982	0.177975
NTRK2	0.616642	0.606843	0.1637	-0.903073	-0.180816
NTRK3	0.616847	-0.048847	-0.302013	-0.184957	-0.0333008
NUMA1	-0.288104	-0.500163	-0.3399	-2.46977	-0.138491
NUP214	-0.105135	-0.39862	-0.350242	-1.83593	-0.385429
NUP98	-0.416023	-0.271306	-0.439944	-1.20148	-0.303158
OBSCN	-0.0708776	-0.211679	-0.173459	-0.56743	0.147597
OFD1	-0.0579012	0.617435	0.393001	0.485459	-0.385738
OMD	0.230062	0.322206	0.145042	0.59596	-0.429333
OR4C13	-0.323937	-0.293844	-0.18821	-1.31501	-0.644151
OR4C16	-0.079154	-0.224259	-0.184393	0.832135	-0.0726327
OR51F1	-0.0553612	-0.242311	-0.0547087	-0.0458743	-0.419201
OR5T2	0.63688	-0.194248	0.0823167	0.499558	0.260944
OSBPL10	0.172829	-0.283227	-0.643849	-0.378775	-0.217152
OTX2	0.443602	0.700606	0.168336	-0.850753	0.264628
P2RY8	0.646673	1.19103	0.108221	1.62411	0.177856
PABPC1	-0.54531	-0.311786	0.216889	-2.27196	-0.528862
PARK2	0.686003	-0.125674	0.89734	0.372043	0.190311
PARP1	0.289338	-0.157256	-0.076348	-0.473731	-0.457574
PARP3	0.311664	-0.0491619	-0.0914266	0.666822	-0.0724046
PARP4	-0.0203171	0.498216	-0.0885636	-0.327989	-0.139679
PAX5	-0.698099	0.179114	-0.741638	-1.78527	0.665412
PAX8	0.295263	0.311152	0.295757	0.135677	-0.0579004
PBRM1	-0.138014	0.068169	-0.104302	-0.784006	0.419603
PBX1	-0.045143	7.00326e-05	0.208054	0.567413	-0.1571
PCBP1	-0.545961	-0.154466	-0.290461	-2.13738	-0.0769763
PCDHA10	-0.0445638	0.179528	-0.000859296	-0.492383	0.0947304
PCDHGA2	-0.148073	-0.129922	-0.299237	-0.0441741	-0.00550819
PCLO	-0.101191	-0.275233	0.124282	-0.029404	0.191276
PCM1	-0.435926	-0.00304383	-0.204778	-0.97948	-0.265892
PCSK7	-0.408106	0.0201506	0.31538	-0.0895197	0.270661
PDCD11	-0.849187	-0.892779	-0.499498	-1.54428	-0.179963
PDE4DIP	-0.261138	-0.291611	-0.381237	-0.103682	-0.244954
PDGFRB	-0.174143	-0.0313358	-0.128233	-0.397572	0.365572
PDPK1	-0.384073	-0.596257	-0.194719	-3.27958	0.149999
PDS5B	0.856109	0.692638	1.1696	-0.78331	0.109544
PER1	-0.265353	-0.178407	0.14353	0.218497	0.146528
PFN1	-0.151039	-0.445787	-0.646091	-4.09967	-0.265982
PGR	0.964831	0.0249985	0.273794	0.910435	-0.228319
PHF6	0.599612	0.939467	0.604935	-2.20581	0.005588
PICALM	0.373649	0.339297	0.132076	1.1626	0.113106
PIEZO1	0.352772	-0.101004	-0.210129	-0.0296468	-0.145607
PIK3C2G	0.562086	0.175797	0.775736	0.0427282	0.0412914
PIK3C3	-0.33606	-0.117967	-0.609303	-1.51437	-0.163749
PIK3CA	-0.37531	0.0839347	-0.574107	-0.890198	-0.441642
PIK3CD	-0.526894	0.042667	-0.276082	-1.41029	0.348591
PIK3CG	-0.278386	0.16084	0.389847	0.080684	-0.0141464
PIK3R1	-0.61045	-0.406382	-0.668983	-2.08603	-0.1885
PIK3R2	-0.264289	0.0976332	-0.444905	0.147357	-0.237361
PIM1	-0.000495621	0.0105038	0.049619	0.543184	-0.349039
PLCG2	-0.811813	-0.0908331	-0.128296	-3.74712	-0.0799283
PLEC	0.474428	0.320895	0.301115	-0.0194378	-0.0411439
PMS1	0.417565	0.366635	-0.21859	-0.544739	-0.147685
PMS2	0.242687	0.346303	0.40885	-0.182501	0.650065
POLE	-0.41476	-0.0404739	-0.438072	-2.19615	-0.155439
POLQ	-0.604629	-0.515267	-0.459255	-1.74119	-0.0124977
POM121L12	0.488803	0.434231	0.136274	0.201878	-0.00646801
POU2AF1	-1.21222	-0.864151	-1.00729	-4.73166	-0.453795
POU5F1	-0.0944361	-0.074526	-0.726406	-1.06943	0.965082
PPARG	0.213391	0.505153	0.208955	0.180934	-0.279537
PRDM1	0.529821	-0.173831	-0.229892	0.00496067	-0.289555
PRDM16	0.638027	0.659383	0.015381	0.641666	0.0556703
PRDM2	-0.252926	-0.68063	-0.244533	-0.802139	-0.327281
PRF1	-0.0726599	0.353649	-0.0752197	0.735499	0.186367
PRKCQ	-0.266234	0.0988267	-0.310913	0.354207	-0.262717
PRKDC	-0.44546	-0.0142931	0.0216012	-2.11776	-0.107234
PTCH1	-0.0994246	0.150725	0.357925	0.133239	-0.104602
PTEN	1.32883	0.948876	1.85647	1.80347	1.67872
PTK2	-0.151349	0.0747501	0.457433	0.0324207	-0.312374
PTPN1	-0.336734	-0.368754	0.265122	-3.55339	-0.245019
PTPN23	-0.51365	0.338528	-0.197948	-2.5682	-0.562662
PTPN6	0.241136	0.241841	0.324291	0.168354	0.309249
PTPRC	-0.0284358	-0.471967	-0.548958	-0.382096	1.36654
PTPRD	-0.119124	-0.00214385	-0.428022	-0.457819	0.0282126
PTPRO	0.909403	0.14818	-0.0120127	-0.194463	0.381959
PTPRS	0.653695	-0.18254	0.145584	0.819047	-0.0819566
PTPRT	0.03742	0.0573402	0.189147	0.287203	-0.0863888
RAC2	-0.600195	-0.139899	-0.247231	-1.54324	-0.172142
RAD21	-0.990837	-0.728458	-1.03091	-2.40967	-0.325084
RAD50	-0.223843	0.0250879	-0.169481	-2.09668	-0.114796
RAF1	0.684825	0.177144	-0.192023	-0.020774	0.0167333
RALGDS	0.0772317	0.126803	-0.335132	0.573178	0.550459
RANBP17	0.36977	0.0749797	0.232355	0.906747	0.0117713
RAP1GDS1	-0.0511652	-0.136954	0.15389	0.380505	-0.0637514
RASA1	-0.238421	0.394234	0.31463	0.271836	-0.185115
RB1	1.02225	0.282091	1.10189	-0.378981	0.7689
RBM10	-0.213599	0.208427	1.50044	-0.642883	0.461267
RC3H1	0.175957	0.283046	-0.571357	0.432666	0.269302
RECQL4	-0.43326	0.0867997	0.124038	-1.49586	0.0273834
REL	-0.284605	-0.527531	-0.480956	-1.13701	-0.00366902
RELN	0.0181768	0.424878	0.0564828	0.612267	0.0151887
RGAG1	0.38688	0.806903	0.0993598	-0.424092	0.309512
RHOA	-0.606139	-0.348814	-0.568888	-2.37373	-0.269383
RICTOR	-0.93976	-0.862755	-0.390711	-2.80269	-0.729365
RNF213	0.017789	0.215637	0.0384585	-0.322258	1.65348
RNF43	0.779089	0.140859	0.556125	0.506777	-0.0254283
ROBO1	0.151418	0.210466	0.231055	-0.675743	-0.0542194
ROBO2	0.140721	0.138405	0.425642	0.531743	0.265618
ROR2	0.588645	0.509167	0.425126	0.550004	0.263334
ROS1	0.318397	-0.0153999	0.1458	-0.12724	-0.189153
RPA1	-0.582588	-0.0419234	-0.230805	-3.34281	0.489834
RPTOR	-0.725956	-0.56183	-0.458757	-2.80641	0.134129
RRAGA	-0.786531	-0.607626	-1.20364	-3.28992	-0.541906
RRAGB	-0.0656434	-0.361059	-0.409685	0.0202228	0.0365657
RRAGC	-0.378631	-0.401817	-0.585623	-3.19016	-0.0925588
RRAGD	0.100005	-0.0171975	-0.438067	-0.178604	0.0796892
RSPO3	0.131926	-0.22759	0.05274	0.184284	0.277269
RUNX1	-0.502532	-0.278493	0.292645	-1.75893	-0.0741528
RUNX1T1	-0.187821	0.135653	-0.0768758	-0.10935	-0.211323
S1PR2	0.915828	0.78773	1.55552	-0.114387	0.2152
SDHD	-0.134791	-0.0690111	0.0101774	-1.88167	-0.503617
SECISBP2L	0.282674	0.0935302	-0.361108	0.538647	-0.104784
SEMA3C	0.104742	-0.281304	0.0480646	0.681603	0.208362
SEPN1	-0.0754985	0.538458	-0.0852262	-0.0550888	0.0892144
SEPT8	1.27224	1.28845	-0.238433	0.818463	-0.43026
SETD1B	0.109053	-0.174111	-0.052825	0.413285	-0.112213
SETD2	-0.383342	0.0339259	-0.518004	-2.17003	-0.206453
SETDB1	0.738444	0.295327	1.41656	-2.00073	-0.168366
SF3B1	-0.608929	-0.849249	-0.80766	-2.74901	-0.351658
SGK1	0.0565601	-0.200129	-0.359637	0.0852746	0.501498
SIGLEC10	-0.187023	0.18451	-0.428533	0.899811	0.115088
SIN3A	-0.508031	-0.146913	-0.363566	-2.92376	-0.223489
SKP2	-0.640321	-0.519675	-0.714193	-0.822911	-0.280164
SLA	0.0625297	0.218195	0.109697	0.603961	0.40795
SLC27A3	0.471753	1.14513	0.157641	0.685635	0.0035707
SLC38A8	-0.186609	-0.426629	-0.0206648	-0.0854404	0.0167694
SLC45A3	-0.25352	-0.374014	-0.254595	0.14316	0.39378
SMAD2	-0.294729	-0.362941	-0.0357601	-0.428326	0.209868
SMAD4	-0.309036	0.00962855	-0.35746	-0.905372	0.753238
SMARCA1	0.343453	0.264757	0.0525519	0.452758	-0.0679946
SMARCA4	-0.392631	-0.527247	-0.628741	-1.90377	-0.586916
SMO	0.191497	-0.285605	-0.369894	-0.313476	0.0414459
SNAP25	-0.0217312	0.550946	-0.380991	0.256357	0.0749734
SNED1	0.666098	-0.000853054	0.193011	0.171527	0.152825
SNX29	0.0140108	0.64597	0.520024	0.873084	-0.198187
SOCS1	0.714393	0.283315	0.831682	-0.345565	-0.0873212
SOX17	0.288037	-0.0528293	0.416124	-0.340814	0.116244
SOX4	-0.0355906	0.122246	-0.214188	1.2581	0.185593
SPEN	-0.571536	-0.235408	-0.275378	0.0653149	-0.383805
SPOP	-0.563626	0.423607	0.0247008	-1.58179	0.406917
SRRM2	-0.23443	0.70297	-0.310912	-0.640429	-0.407019
SRSF2	-0.70755	0.216518	-0.570751	-3.47003	-0.264221
STAG2	0.217574	1.03309	0.658564	-1.01732	-0.143612
STAT3	0.0620048	-0.669427	-0.320245	-2.37218	0.0294085
STAT4	0.118495	0.0600366	0.190936	0.78744	-0.167631
STAT6	0.0778578	0.0258558	-0.0395902	0.683305	-0.0693458
SUZ12	-0.678971	-0.415001	-0.541904	-3.46684	-0.444922
SYK	-0.30809	-0.423888	-0.265886	-3.72827	-0.379273
SYNE1	0.266744	-0.360734	-0.232774	-0.0983142	0.0454721
SZT2	-0.169685	-0.0137505	0.331965	-1.21273	0.0451919
TAF1	-0.4139	-0.550128	-0.430281	-3.35656	-0.295528
TAF1L	-0.283709	0.131764	0.32114	-0.922731	-0.13387
TAGAP	-0.161598	-0.183856	-0.138435	-0.188898	0.0376444
TBC1D3B	-1.00911	-1.25104	-0.599076	-2.96626	-0.429744
TBC1D3H	-0.370989	-0.253523	-0.718167	-2.36001	-0.0206019
TBL1XR1	-0.528133	-0.0693532	-0.701064	-2.07072	0.271414
TCF3	-0.236474	0.651733	-0.356551	0.322184	-0.297528
TCHH	0.165101	0.00861088	-0.0204085	0.683453	0.133353
TCL1A	-0.492975	0.138559	-0.072834	0.580025	-0.0224092
TEK	-0.293012	-0.185118	0.0512814	0.444404	-0.189555
TET2	0.597142	1.26985	1.18016	0.463634	-0.0163963
TET3	0.415289	-0.00465554	-0.0540721	-0.178061	0.251199
TFAP4	0.269116	0.152971	0.563785	-0.53841	-0.0356188
TFEB	-0.237644	-0.546156	-0.71154	-0.390588	0.12633
TIGD1	-0.442682	-0.313501	0.034535	-0.00839759	0.376078
TLL2	-0.136117	0.115264	0.078063	0.0153757	0.35762
TLR2	0.568841	-0.0546679	0.836485	0.072412	-0.0132768
TLX1	0.0882093	0.288445	0.066097	0.795949	0.815175
TMEM30A	-0.778098	-0.720975	-0.262373	-2.52532	-0.0335632
TMSB4X	-0.255893	0.220377	0.207982	-0.65094	-0.307004
TNF	-0.25439	0.16925	-0.145546	0.10358	-0.0905272
TNFAIP3	0.385261	-0.21532	0.343848	0.809925	0.15501
TNFRSF10A	-0.179984	0.0225645	0.0982146	-0.0647158	-0.299764
TNFRSF14	-0.103719	-0.0207119	0.067793	0.15788	0.0444228
TNFRSF17	-0.345473	-0.340884	-0.0500317	0.223263	-0.572031
TNIK	-0.0812456	-0.197067	-0.215938	-0.497529	0.298697
TNK2	0.221773	0.00157012	0.678102	-0.243505	-0.0630233
TNKS	-0.187208	0.14611	-0.0364579	0.411812	0.0923274
TOP2A	-0.618942	-0.771487	-0.971216	-4.21046	-0.518025
TOX	-0.279727	0.205912	-0.122454	0.81737	0.045497
TP53	4.1148	3.7198	2.02078	1.14796	3.72121
TP63	1.3098	0.301966	0.746355	-0.0227503	-0.201087
TPR	-0.433506	-0.372198	-0.706023	-1.34104	0.0094867
TPRX1	0.359926	0.0523959	-0.13775	0.640818	0.382675
TRAF3	0.166569	0.00807191	0.380636	0.178589	0.00148105
TRAF5	-0.383291	-0.415528	-0.300253	-0.162783	-0.0350236
TRAF7	-0.244721	0.550829	0.166335	-0.0136872	0.677955
TRIM2	-0.192829	-0.331322	-0.0386256	-0.108334	0.508765
TRIOBP	-0.290098	-0.00202744	-0.36801	-0.00389397	0.108241
TRIP11	-0.0314068	-0.248073	-0.0670957	0.299904	-0.0394517
TRIP6	-0.0481627	0.286723	-0.145193	1.43456	0.242285
TRRAP	-0.560014	0.347184	-0.879403	-1.69841	-0.209708
TSC1	0.497705	0.535858	1.54985	-1.28855	1.30906
TSC2	-0.224203	0.734869	0.81995	-2.53065	0.199378
TSC22D1	0.34737	-0.263447	-0.294838	0.149226	-0.114395
TSHZ1	-0.169231	-0.189899	0.126994	-0.540795	0.165402
TSHZ2	-0.433958	-0.0511885	0.111976	-0.632587	-0.47943
TSHZ3	0.0925177	0.190684	-0.261486	1.10277	-0.0675413
TTN	0.459356	0.371825	0.788776	0.528368	0.751432
TUSC3	0.0990245	-0.0992949	0.318294	-0.151745	-0.052761
TYK2	0.192806	0.0100715	0.0714972	1.09135	-0.469205
TYMS	-0.320014	-0.626864	0.206872	-3.56252	-0.0707561
UBE2A	-0.316211	-0.591925	-0.738076	-0.357033	-0.165037
UBR4	-0.931286	-0.601243	-0.557076	-2.15856	-0.113746
UBXN11	0.337416	0.276103	0.0842109	0.587576	0.235255
UCKL1	-0.454819	-0.445892	-0.236127	-0.688414	-0.00111873
UGT2B17	0.153787	0.344607	0.0950455	0.27483	0.535912
USP6	0.0458706	-0.0322492	-0.0772184	0.184721	-0.10612
USP9X	-0.100044	0.062627	0.405014	-1.35253	-0.080119
VPS13C	1.21278	0.568971	0.957614	0.7444	0.396152
VPS13D	-0.78646	-0.477325	-0.401335	-2.52423	-0.111228
VWA8	-0.195996	-0.263453	-0.0871907	0.682208	-0.165055
WDR90	-0.201629	-0.171803	-0.219373	0.156	-0.104702
WHAMM	-0.447357	-0.458776	-0.310392	-0.232347	-0.613924
WHSC1	0.289314	0.618265	0.857284	0.773695	-0.0236956
WNK1	-0.485269	-0.32614	-0.0966696	-2.45389	-0.250228
WWOX	-0.11696	0.323368	0.106537	-0.310319	-0.00169565
XPO1	-0.727928	-1.02275	-1.02019	-3.95761	-0.332188
XRCC2	-0.64834	-0.244731	-0.379457	-3.07134	-0.303905
XRCC3	-0.399557	-0.693408	-0.818399	-4.10717	-0.106724
XRCC5	-0.437463	-0.751787	-0.210332	-2.89116	-0.351507
XRCC6	-0.67383	-0.509168	-0.808672	-3.89874	-0.405361
YAP1	0.158763	0.967264	0.0253935	-0.282133	0.125201
YES1	0.391219	-0.102233	0.36214	0.00294225	-0.137053
YY1AP1	-0.0749083	-0.234442	-0.177037	0.31085	-0.333442
ZBTB16	-0.0196644	-0.138926	-0.491307	-0.465991	1.03253
ZC3H12A	0.0540266	0.761948	0.65249	-1.18248	0.429058
ZFHX3	0.0888847	0.257292	0.0299807	0.704199	0.154777
ZFP36	0.245542	0.290409	0.285293	-1.14277	1.41373
ZFP36L1	0.90402	1.23296	2.52397	-0.725418	1.05793
ZFP36L2	0.271222	0.7287	0.171794	-0.384835	1.63279
ZGRF1	-0.128482	-0.339937	-0.0271515	-0.700796	-0.198594
ZKSCAN3	-0.285387	0.164656	-0.262775	0.120927	-0.187828
ZKSCAN4	0.626731	0.44625	0.302583	0.32398	1.02245
ZMYM2	0.698206	0.125618	0.712865	0.0721166	0.0995013
ZMYM3	0.091268	-0.268692	-0.274276	-0.417115	-0.277843
ZNF133	0.153061	0.0816424	0.372417	-0.198839	0.51087
ZNF281	1.3084	1.1298	1.81795	1.80309	-0.254473
ZNF300	0.154554	0.821524	0.42571	0.453019	-0.231594
ZNF429	0.472366	-0.0475454	-0.254684	0.221391	-0.305369
ZNF493	-0.132785	-0.273278	-0.188288	0.4787	0.3204
ZNF521	-0.120928	-0.110737	0.125413	-0.323607	0.687658
ZNF530	-0.0412243	-0.0421609	-0.0295078	-0.150748	-0.354692
ZNF587	-0.362528	-0.608175	-0.591529	-0.538483	-0.00504272
ZNF600	0.536764	0.511251	0.544693	0.292732	-0.134201
ZNF608	0.575603	0.771285	0.158424	0.618675	0.110466
ZNF669	0.165936	-0.0390614	-0.319517	-0.0387951	-0.277817
ZNF699	-0.337692	0.332628	-0.0408655	-0.313419	0.616983
ZNF714	-0.698133	-0.0155617	-0.867581	-0.314196	0.312731
ZNF804A	-0.437592	0.166228	-0.410648	-0.129888	-0.32862
ZNF804B	-0.222416	0.272967	0.0235277	0.381378	-0.238128
ZNF814	-0.0899042	0.258152	-0.122412	1.02358	-0.207448
ZNF845	0.278702	-0.296901	-0.378033	0.169422	0.661069
ZNF85	-0.286317	0.374555	0.299845	-0.675665	0.301023
ZNF91	-0.330487	-0.16263	-0.557294	0.185217	0.255524
