# Supplementary material for: Genetic modification of primary human B cells to model high-grade lymphoma
Source: Nat Commun. 2019 Oct 4;10:4543. doi: 10.1038/s41467-019-12494-x (PMC6778131; doi:10.1038/s41467-019-12494-x)
Supplement: Supplementary file 13 — Source Data [file 41467_2019_12494_MOESM13_ESM.xlsx]

## Sheet: Figure 1b
Photos of GC B cells and YK6 cells

## Sheet: Figure 1c
Day	Sample	Feeder	Total volume ml	Beads added ul	Number of cell events	Number of bead events	0.52 x 10^5 Beads / 50ul	volume of sample ul	cells/ul	Total number of cells	Split	Total number of cells
3	Donor 1	naked	2	8	679	1225	8320	400	11.5291	11529.1	1 : 1.3
3	Donor 2	naked	2	8	644	1306	8320	400	10.2567	10256.7	1 : 1.3
3	Donor 3	naked	2	8	499	1752	8320	400	5.9242	5924.2	1 : 1.3
3	Donor 4	naked	2	8	1	2714	8320	400	0.00766396	7.66396	1 : 1.3
3	Donor 5	naked	2	8	295	1769	8320	400	3.46863	3468.63	1 : 1.3
3	Donor 1	CD40Lg	2	8	23585	2055	8320	400	238.719	238719	1 : 2
3	Donor 2	CD40Lg	2	8	3962	1533	8320	400	53.7571	53757.1	1 : 2
3	Donor 3	CD40Lg	2	8	895	1259	8320	400	14.7863	14786.3	1 : 2
3	Donor 4	CD40Lg	2	8	1135	1297	8320	400	18.202	18202	1 : 2
3	Donor 5	CD40Lg	2	8	108	1268	8320	400	1.77161	1771.61	1 : 2
3	Donor 1	CD40LgIL21	2	8	56823	1145	8320	400	1032.24	1.03224e+06	1 : 2
3	Donor 2	CD40LgIL21	2	8	29367	1288	8320	400	474.25	474250	1 : 2
3	Donor 3	CD40LgIL21	2	8	4219	1342	8320	400	65.3914	65391.4	1 : 2
3	Donor 4	CD40LgIL21	2	8	2705	1200	8320	400	46.8867	46886.7	1 : 2
3	Donor 5	CD40LgIL21	2	8	1633	1427	8320	400	23.8027	23802.7	1 : 2
5	Donor 1	naked	2	8	638	1251	8320	400	10.6078	10607.8	1 : 1.25	25319.3
5	Donor 2	naked	2	8	440	1126	8320	400	8.12789	8127.89	1 : 1.25	20822.9
5	Donor 3	naked	2	8	247	1435	8320	400	3.58021	3580.21	1 : 1.25	10578.5
5	Donor 4	naked	2	8	398	1235	8320	400	6.70316	6703.16	1 : 1.25	8721.77
5	Donor 5	naked	2	8	235	1425	8320	400	3.43018	3430.18	1 : 1.25	7927.85
5	Donor 1	CD40Lg	2	8	16516	1239	8320	400	277.266	277266	1 : 1.25	793252
5	Donor 2	CD40Lg	2	8	6553	1540	8320	400	88.5081	88508.1	1 : 1.25	230773
5	Donor 3	CD40Lg	2	8	2390	1229	8320	400	40.4491	40449.1	1 : 1.25	95684.6
5	Donor 4	CD40Lg	2	8	3206	1732	8320	400	38.5016	38501.6	1 : 1.25	95205.2
5	Donor 5	CD40Lg	2	8	1439	2127	8320	400	14.072	14072	1 : 1.25	29915.7
5	Donor 1	CD40LgIL21	2	8	102502	2264	8320	400	941.714	941714	1 : 2	2.91567e+06
5	Donor 2	CD40LgIL21	2	8	48242	1072	8320	400	936.039	936039	1 : 2	2.34633e+06
5	Donor 3	CD40LgIL21	2	8	75187	1911	8320	400	818.362	818362	1 : 2	1.70212e+06
5	Donor 4	CD40LgIL21	2	8	21281	418	8320	400	1058.96	1.05896e+06	1 : 2	2.1648e+06
5	Donor 5	CD40LgIL21	2	8	18330	1084	8320	400	351.72	351720	1 : 2	727242
7	Donor 1	naked	2	8	532	1265	8320	400	8.74751	8747.51	1 : 1.25	36253.7
7	Donor 2	naked	2	8	433	1266	8320	400	7.11406	7114.06	1 : 1.25	29715.5
7	Donor 3	naked	2	8	121	1292	8320	400	1.94799	1947.99	1 : 1.25	13013.5
7	Donor 4	naked	2	8	442	1411	8320	400	6.51566	6515.66	1 : 1.25	16866.3
7	Donor 5	naked	2	8	326	1238	8320	400	5.47722	5477.22	1 : 1.25	14774.4
7	Donor 1	CD40Lg	2	8	23743	1335	8320	400	369.928	369928	1 : 2	1.25566e+06
7	Donor 2	CD40Lg	2	8	8867	10630	8320	400	17.3503	17350.3	1 : 2	252461
7	Donor 3	CD40Lg	2	8	4887	1170	8320	400	86.88	86880	1 : 2	204285
7	Donor 4	CD40Lg	2	8	6704	1193	8320	400	116.884	116884	1 : 2	241311
7	Donor 5	CD40Lg	2	8	1032	1258	8320	400	17.0633	17063.3	1 : 2	51244.8
7	Donor 1	CD40LgIL21	2	8	70578	1471	8320	400	997.976	997976	1 : 4	4.91162e+06
7	Donor 2	CD40LgIL21	2	8	178820	3169	8320	400	1173.7	1.1737e+06	1 : 4	4.69373e+06
7	Donor 3	CD40LgIL21	2	8	124045	2272	8320	400	1135.62	1.13562e+06	1 : 4	3.97336e+06
7	Donor 4	CD40LgIL21	2	8	106974	1760	8320	400	1264.24	1.26424e+06	1 : 4	4.69328e+06
7	Donor 5	CD40LgIL21	2	8	42457	1208	8320	400	731.048	731048	1 : 4	2.18934e+06
10	Donor 1	naked	2	6	204	1232	6240	300	3.44416	3444.16	1 : 1.2	40558.9
10	Donor 2	naked	2	6	189	1204	6240	300	3.26512	3265.12	1 : 1.2	33796.9
10	Donor 3	naked	2	6	121	1230	6240	300	2.04618	2046.18	1 : 1.2	15571.2
10	Donor 4	naked	2	6	108	1585	6240	300	1.41729	1417.29	1 : 1.2	18638
10	Donor 5	naked	2	6	50	1083	6240	300	0.960295	960.295	1 : 1.2	15974.8
10	Donor 1	CD40Lg	2	6	16472	1201	6240	300	285.277	285277	1 : 2	1.82622e+06
10	Donor 2	CD40Lg	2	6	8174	1347	6240	300	126.221	126221	1 : 2	504902
10	Donor 3	CD40Lg	2	6	4473	1126	6240	300	82.6274	82627.4	1 : 2	369539
10	Donor 4	CD40Lg	2	6	4595	1052	6240	300	90.8517	90851.7	1 : 2	423014
10	Donor 5	CD40Lg	2	6	767	1048	6240	300	15.2229	15222.9	1 : 2	81690.6
10	Donor 1	CD40LgIL21	2	6	52741	1025	6240	300	1070.26	1.07026e+06	1 : 4	9.19265e+06
10	Donor 2	CD40LgIL21	2	6	31801	891	6240	300	742.38	742380	1 : 4	7.66325e+06
10	Donor 3	CD40LgIL21	2	6	51385	1487	6240	300	718.768	718768	1 : 4	6.84843e+06
10	Donor 4	CD40LgIL21	2	6	31491	1165	6240	300	562.243	562243	1 : 4	6.94225e+06
10	Donor 5	CD40LgIL21	2	6	19801	1060	6240	300	388.548	388548	1 : 4	3.74353e+06

## Sheet: Figure 1d
Norm	ensembl	name	Naive	Donor 1	Donor 2	Donor 3	TMD8	HBL1	SUDHL4	DOHH2	Mutu	Raji
CPM	ENSG00000144136	SLC20A1	45.6661	111.118	118.941	115.422	58.104	90.8008	29.9741	109.311	177.398	134.569
CPM	ENSG00000130164	LDLR	4.62033	2.82579	3.23424	3.49765	2.30537	116.264	77.5541	35.788	68.9267	89.7124

## Sheet: Figure 1f
Retro Transduction with different envelopes	Untransduced	MuLV 1	MuLV 2	VSV-G 1	VSV-G 2	GaLV WT 1	GaLV WT 2	GaLV WT 3	GaLV MTR 1	GaLV MTR 2	GaLV MTR 3	GaLV TR 1	GaLV TR 2	GaLV TR 3
	0.2	0.23	0.38	3.25	1.75	82.6	80.6	84.8	79.1	76.8	60.1	83.3	79.3	82.8

## Sheet: Figure 1g
Lenti Transduction with different envelopes	Untransduced	MuLV 1	MuLV 2	VSV-G 1	VSV-G 2	GaLV WT 1	GaLV WT 2	GaLV WT 3	GaLV MTR 1	GaLV MTR 2	GaLV MTR 3	GaLV TR 1
	0.71	2.24	2.85	3.64	2.56	0.52	0.46	0.48	82.2	81.8	79.7	45.8

## Sheet: Figure 2a
Cell Counting																	Final cell number
Cell Number Donor 1	Day 3 (1:4)	Day 10	Day 17	Day 23	Day 32 (1:4)	Day 39 (1:4)	Day 45 (1:4)	Day 54 (1:6)	Day 60 (1:4)	Day 68	Day 81 (1:7)	Day 88 (1:8, 1:2)	Day 96 (1:8)	Day 102 (1:8)	Day 113		Day 3 (1:4)	Day 10	Day 17	Day 23	Day 32 (1:4)	Day 39 (1:4)	Day 45 (1:4)	Day 54 (1:6)	Day 60 (1:4)	Day 68	Day 81 (1:7)	Day 88 (1:8, 1:8)	Day 96 (1:8)	Day 102 (1:8)	Day 113
BCL2	2.52x10^6	1.05x10^6 (1:2.5)	0.4x10^6 (1:2.8)	0.26x10^6 (1:2.5)													2.52	6.72	7.72	8.448
BCL6	2.52x10^6	1.1x10^6 (1:2.5)	1.08x10^6 (1:2.8)	0.68x10^6 (1:2.5)	0.24 x 10^6		0.16 x 10^6	1.86 x 10^6	0.64 x 10^6	0.33 x 10^6 (1:3)							2.52	6.92	9.62	11.524	12.12		14.68	22.12	25.96	27.28
MYC	2.52x10^6	1.2x10^6 (1:2.5)	0.64x10^6 (1:2.8)	0.44x10^6 (1:2.5)													2.52	7.32	8.92	10.152
CCND3	2.52x10^6	1.5x10^6 (1:2.5)	1.28x10^6 (1:2.8)	0.66x10^6 (1:2.5)	0.17 x 10^6												2.52	8.52	11.72	13.568	13.993
p53dd	2.52x10^6	1.3x10^6 (1:2.5)	0.44x10^6 (1:2.8)	0.5x10^6 (1:2.5)													2.52	7.72	8.82	10.22
BCL2 p53dd	2.52x10^6	0.95x10^6 (1:2.5)	0.48x10^6 (1:2.8)	0.32x10^6 (1:2.5)	0.3 x 10^6	0.55 x 10^6	0.47 x 10^6	1.32 x 10^6	0.56 x 10^6	0.75 x 10^6 (1:3. 1:2)	0.74 x 10^6	0.5 x 10^6					2.52	6.32	7.52	8.416	9.166	11.366	13.246	18.526	21.886	24.886	29.326	32.8
BCL2 p53dd CDK4	2.52x10^6	1x10^6 (1:2.5)	0.44x10^6 (1:2.8)	0.24x10^6 (1:2.5)													2.52	6.52	7.62	8.292
BCL2-BCL6	2.52x10^6	4x10^6 (1:5)	3.8x10^6 (1:4)	4.5x10^6 (1:5)	1.14 x 10^6	0.97 x 10^6	2.25 x 10^6	3.6 x 10^6	2.28 x 10^6	2.8 x 10^6 (1:3, 1:4)	2.08 x 10^6	3.08 x 10^6	2.5 x 10^6	3.36 x 10^6 (also 1:3)	3.24 x 10^6		2.52	18.52	37.52	55.52	61.22	65.1	74.1	88.5	102.18	113.38	138.34	159.9	199.9	226.78	304.54
BCL2-MYC	2.52x10^6	2.3x10^6 (1:5)	2.52x10^6 (1:4)	2.92x10^6 (1:5)	0.74 x 10^6	0.95 x 10^6	1.56 x 10^6	3.3 x 10^6	2.2 x 10^6	3.24 x 10^6 (1:3, 1:4)	2.17 x 10^6	3 x 10^6	2.08 x 10^6	3.82 x 10^6 (also 1:2)	4.68 x 10^6		2.52	11.72	24.32	36	39.7	43.5	49.74	69.54	82.74	95.7	121.74	142.74	176.02	206.58	281.46
Nil	2.52x10^6	1.3x10^6 (1:2.5)	0.28x10^6 (1:2.8)	0.08x10^6 (1:2.5)													2.52	7.72	8.42	8.644
Cell Number Donor 2	Day 3 (1:4)	Day 10	Day 17	Day 23	Day 32 (1:4)	Day 39 (1:4)	Day 45 (1:4)	Day 54 (1:6)	Day 60 (1:4)
BCL2	2.1x10^6	1.45x10^6 (1:2.5)	1x10^6 (1:2.8)	0.4x10^6 (1:2.5)													2.1	7.9	10.4	11.52
BCL6	2.1x10^6	0.68x10^6 (1:2.5)	1.2x10^6 (1:2.8)	0.6x10^6 (1:2.5)			0.15 x 10^6	1 x 10^6	0.24 x 10^6	0.39 x 10^6							2.1	4.82	7.82	9.5			15.5	19.5	20.94	22.5
MYC	2.1x10^6	1.48x10^6 (1:2.5)	1.04x10^6 (1:2.8)	1.28x10^6 (1:2.5)													2.1	8.02	10.62	14.204
CCND3	2.1x10^6	1.65x10^6 (1:2.5)	1.24x10^6 (1:2.8)	0.6x10^6 (1:2.5)	0.15 x 10^6		0.05 x 10^6	0.4 x 10^6									2.1	8.7	11.8	13.48	13.855		14.655	16.255
p53dd	2.1x10^6	1.62x10^6 (1:2.5)	0.64x10^6 (1:2.8)	0.46x10^6 (1:2.5)													2.1	8.58	10.18	11.468
BCL2 p53dd	2.1x10^6	1.43x10^6 (1:2.5)	0.52x10^6 (1:2.8)	0.28x10^6 (1:2.5)													2.1	7.82	9.12	9.904
BCL2 p53dd CDK4	2.1x10^6	1.2x10^6 (1:2.5)	0.8x10^6 (1:2.8)	0.58x10^6 (1:2.5)	0.2 x 10^6												2.1	6.9	8.9	10.524	11.024
BCL2-BCL6	2.1x10^6	3.25x10^6 (1:5)	4.2x10^6 (1:4)	5.4x10^6 (1:5)	1.02 x 10^6	1.12 x 10^6	2.67 x 10^6	3.06 x 10^6	2 x 10^6	3.56 x 10^6 (1:3, 1:4)	2.3 x 10^6	3.34 x 10^6	2.38 x 10^6	3.46 x 10^6 (also 1:3)	2.74 x 10^6		2.1	15.1	36.1	57.7	62.8	67.28	77.96	90.2	102.2	116.44	144.04	167.42	205.49	233.17	298.93
BCL2-MYC	2.1x10^6	2.4x10^6 (1:5)	2.6x10^6 (1:4)	2.76x10^6 (1:5)	0.85 x 10^6	1.07x10^6	1.44 x 10^6	1.92 x 10^6	1.68 x 10^6	2.08 x 10^6 (1:3, 1:4)	1.7 x 10^6	1.52 x 10^6	1.3 x 10^6	1.96 x 10^6 (also 1:2)	2.56 x 10^6		2.1	11.7	24.7	35.74	39.99	44.27	50.03	57.71	67.79	76.11	96.51	107.15	127.95	143.63	184.59
Nil	2.1x10^6	1x10^6 (1:2.5)	0.4x10^6 (1:2.8)	0.2x10^6 (1:2.5)													2.1	6.1	7.1	7.66
Cell Number Donor 3	Day 3 (1:4)	Day 10	Day 17	Day 23	Day 32 (1:4)	Day 39 (1:4)	Day 45 (1:4)	Day 54 (1:6)	Day 60 (1:4)
BCL2	2.1x10^6	1.5x10^6 (1:2.5)	0.64x10^6 (1:2.8)	0.26x10^6 (1:2.5)													2.1	8.1	9.7	10.428
BCL6	2.1x10^6	0.8x10^6 (1:2.5)	1.04x10^6 (1:2.8)	0.68x10^6 (1:2.5)		0.4x10^6	1.23 x 10^6	0.84 x 10^6	0.36 x 10^6	0.27 x 10^6 (1:3)							2.1	5.3	7.9	9.804		13.804	18.724	22.084	24.244	25.324
MYC	2.1x10^6	0.9x10^6 (1:2.5)	1.32x10^6 (1:2.8)	0.92x10^6 (1:2.5)													2.1	5.7	9	11.576
CCND3	2.1x10^6	1.6x10^6 (1:2.5)	1.48x10^6 (1:2.8)	0.54x10^6 (1:2.5)	0.13 x 10^6												2.1	8.5	12.2	13.712	14.037
p53dd	2.1x10^6	1.7x10^6 (1:2.5)	0.58x10^6 (1:4)	0.36x10^6 (1:2.5)													2.1	8.9	10.35	11.79
BCL2 p53dd	2.1x10^6	0.8x10^6 (1:2.5)	0.28x10^6 (1:2.8)	0.4x10^6 (1:2.5)													2.1	5.3	6	7.12
BCL2 p53dd CDK4	2.1x10^6	1.3x10^6 (1:2.5)	0.34x10^6 (1:2.8)	0.4x10^6 (1:2.5)													2.1	7.3	8.15	9.27
BCL2-BCL6	2.1x10^6	3.3x10^6 (1:5)	1.82x10^6 (1:4)	4.48x10^6 (1:5)	1.18 x 10^6	1.08 x 10^6	1.89 x 10^6	3.24 x 10^6	2.32 x 10^6	1.24 x 10^6 (1:3, 1:4)	2.6 x 10^6	3.42 x 10^6	2.14 x 10^6	2.78 x 10^6 (also 1:3)	2.68 x 10^6		2.1	15.3	24.4	42.32	49.22	53.54	61.1	74.06	87.98	92.94	124.14	148.08	182.32	204.56	268.88
BCL2-MYC	2.1x10^6	2.1x10^6 (1:5)	1.34x10^6 (1:4)	3.2x10^6 (1:5)	0.57 x 10^6	1.86x 10^6	1.44 x 10^6	2.88 x 10^6	1.88 x 10^6	1.4 x 10^6 (1:3, 1:4)	1.5 x 10^6	2.12 x 10^6	1.64 x 10^6	1.9 x 10^6 (also 1:2)	2.44 x 10^6		2.1	10.5	17.2	30	32.85	40.29	46.05	57.57	68.85	74.45	92.45	107.29	133.53	148.73	187.77
Nil	2.1x10^6	0.9x10^6 (1:2.5)	0.14x10^6 (1:2.8)	0.26x10^6 (1:2.5)													2.1	5.7	6.05	6.778

## Sheet: Figure 2b
Raw percentage %	BCL2	BCL6	MYC	CCND3	P53dd	P53dd-BCL2	p53dd-BCL2-CDK4	BCL2-BCL6	BCL2-MYC	Day
Donor 1	81.7	42.9	77.1	64.3	67.5	60.6	58.8	48.1	41.3	3
Donor 1	49.9	29.3	5.66	28	31.2	52.1	53.2	68.8	47.9	17
Donor 1	1.03	18.3	6.6	1.53	1.22	0.95	3.16	57.7	41.1	45
Donor 1	/	/	/	/	/	/	/	46	40.3	60
Donor 1	/	/	/	/	/	/	/	42.1	33.4	81
Donor 1	/	/	/	/	/	/	/	58.9	37.5	102
Donor 2	69	38.5	78.4	54.1	65.8	61	56.5	59.6	45.5	3
Donor 2	43.8	26.4	2.25	28.3	36.4	39.5	34.2	71.2	49.5	17
Donor 2	6.46	15	0.97	2.24	4.39	39	3.56	57.7	52	45
Donor 2	/	/	/	/	/	/	/	53.5	54.3	60
Donor 2	/	/	/	/	/	/	/	52.8	51.2	81
Donor 2	/	/	/	/	/	/	/	63.8	64.1	102
Donor 3	75.5	36.3	68.9	53.2	60.4	56.7	54.2	55.5	44.6	3
Donor 3	46.1	34	4.32	34.4	33.2	42.9	49.3	77.4	52.5	17
Donor 3	2.94	14.9	3.16	14.3	1.41	0.66	2.2	52.4	60.7	45
Donor 3	/	/	/	/	/	/	/	49.5	65.1	60
Donor 3	/	/	/	/	/	/	/	42.1	44.3	81
Donor 3	/	/	/	/	/	/	/	47.2	50.8	102
Cell Viability normalized to Day 3	Untransduced	BCL2	BCL6	MYC	CCND3	P53dd	P53dd-BCL2	p53dd-BCL2-CDK4	BCL2-BCL6	BCL2-MYC	Day
Donor 1	1	1	1	1	1	1	1	1	1	1	3
Donor 1	0.5814	0.610771	0.682984	0.0734112	0.435459	0.462222	0.859736	0.904762	1.43035	1.15981	17
Donor 1	/	0.0126071	0.426573	0.0856031	0.0237947	0.0180741	0.0156766	0.0537415	1.19958	0.995157	45
Donor 1	/	/	/	/	/	/	/	/	0.956341	0.975787	60
Donor 1	/	/	/	/	/	/	/	/	0.87526	0.808717	81
Donor 1	/	/	/	/	/	/	/	/	1.22453	0.90799	102
	Untransduced	BCL2	BCL6	MYC	CCND3	P53dd	P53dd-BCL2	p53dd-BCL2-CDK4	BCL2-BCL6	BCL2-MYC	Day
Donor 2	1	1	1	1	1	1	1	1	1	1	3
Donor 2	0.2756	0.634783	0.685714	0.028699	0.523105	0.553191	0.647541	0.60531	1.19463	1.08791	17
Donor 2	/	0.0936232	0.38961	0.0123724	0.0414048	0.0667173	0.639344	0.0630088	0.968121	1.14286	45
Donor 2	/	/	/	/	/	/	/	/	0.897651	1.19341	60
Donor 2	/	/	/	/	/	/	/	/	0.885906	1.12527	81
Donor 2	/	/	/	/	/	/	/	/	1.07047	1.40879	102
	Untransduced	BCL2	BCL6	MYC	CCND3	P53dd	P53dd-BCL2	p53dd-BCL2-CDK4	BCL2-BCL6	BCL2-MYC	Day
Donor 3	1	1	1	1	1	1	1	1	1	1	3
Donor 3	1.0756	0.610596	0.936639	0.0626996	0.646617	0.549669	0.756614	0.909594	1.39459	1.17713	17
Donor 3	/	0.0389404	0.410468	0.0458636	0.268797	0.0233444	0.0116402	0.0405904	0.944144	1.36099	45
Donor 3	/	/	/	/	/	/	/	/	0.891892	1.45964	60
Donor 3	/	/	/	/	/	/	/	/	0.758559	0.993274	81
Donor 3	/	/	/	/	/	/	/	/	0.85045	1.13901	102

## Sheet: Figure 3a
Read Counts	Frequency	Log2 Read counts
7	1	2.80735
52	1	5.70044
136	1	7.08746
261	1	8.02791
274	1	8.09803
296	1	8.20945
305	1	8.25267
307	1	8.26209
316	1	8.30378
320	1	8.32193
323	2	8.33539
335	1	8.38802
341	1	8.41363
342	1	8.41785
343	1	8.42206
344	1	8.42626
346	1	8.43463
349	1	8.44708
355	1	8.47168
362	1	8.49985
365	1	8.51175
366	1	8.5157
372	1	8.53916
375	1	8.55075
378	1	8.56224
380	1	8.56986
382	1	8.57743
384	1	8.58496
385	1	8.58871
388	1	8.59991
390	2	8.60733
391	2	8.61102
400	1	8.64386
404	1	8.65821
405	1	8.66178
409	1	8.67596
412	1	8.6865
415	1	8.69697
417	2	8.7039
418	1	8.70736
420	2	8.71425
423	1	8.72451
428	1	8.74147
431	3	8.75154
434	1	8.76155
435	1	8.76487
440	1	8.78136
442	1	8.7879
445	1	8.79766
447	2	8.80413
448	1	8.80735
450	1	8.81378
454	1	8.82655
458	1	8.8392
462	1	8.85175
463	1	8.85487
464	2	8.85798
465	1	8.86109
467	1	8.86728
468	1	8.87036
469	3	8.87344
470	3	8.87652
472	2	8.88264
475	1	8.89178
476	2	8.89482
477	1	8.89785
478	3	8.90087
480	2	8.90689
481	2	8.90989
485	3	8.92184
486	1	8.92481
487	1	8.92778
490	3	8.93664
496	3	8.9542
497	1	8.9571
498	3	8.96
499	1	8.9629
501	1	8.96867
502	1	8.97154
503	3	8.97441
504	2	8.97728
505	2	8.98014
506	1	8.98299
507	1	8.98584
509	1	8.99152
511	3	8.99718
512	2	9
513	1	9.00282
515	2	9.00843
516	1	9.01123
517	2	9.01402
518	4	9.01681
519	1	9.01959
521	2	9.02514
522	2	9.02791
523	3	9.03067
524	2	9.03342
526	1	9.03892
528	1	9.04439
529	2	9.04712
530	1	9.04985
531	2	9.05257
532	1	9.05528
533	2	9.05799
534	3	9.0607
536	1	9.06609
537	1	9.06878
538	1	9.07146
539	1	9.07414
540	3	9.07682
543	2	9.08481
544	1	9.08746
545	1	9.09011
547	2	9.0954
548	1	9.09803
549	4	9.10066
550	3	9.10329
551	5	9.10591
554	3	9.11374
556	2	9.11894
557	5	9.12153
558	2	9.12412
559	1	9.1267
560	2	9.12928
561	1	9.13186
562	2	9.13443
563	2	9.13699
564	4	9.13955
565	3	9.14211
566	2	9.14466
567	2	9.1472
568	3	9.14975
569	1	9.15228
570	1	9.15482
571	2	9.15735
572	2	9.15987
573	1	9.16239
575	1	9.16742
576	4	9.16993
577	3	9.17243
578	2	9.17493
579	2	9.17742
580	3	9.17991
582	1	9.18488
583	1	9.18735
584	2	9.18982
585	3	9.19229
586	3	9.19476
587	2	9.19722
589	2	9.20212
590	4	9.20457
591	4	9.20701
592	4	9.20945
593	2	9.21189
594	2	9.21432
595	2	9.21675
597	3	9.22159
598	4	9.224
599	3	9.22641
600	1	9.22882
601	3	9.23122
602	1	9.23362
603	5	9.23601
604	4	9.2384
605	3	9.24079
607	2	9.24555
608	1	9.24793
610	4	9.25267
611	3	9.25503
612	3	9.25739
614	1	9.26209
615	5	9.26444
616	3	9.26679
617	1	9.26913
618	3	9.27146
619	2	9.2738
620	1	9.27612
621	2	9.27845
622	2	9.28077
623	3	9.28309
624	4	9.2854
625	4	9.28771
626	2	9.29002
627	2	9.29232
628	2	9.29462
629	4	9.29692
630	2	9.29921
633	2	9.30606
634	1	9.30834
635	5	9.31061
636	2	9.31288
637	2	9.31515
638	2	9.31741
639	5	9.31967
640	2	9.32193
641	1	9.32418
642	2	9.32643
643	3	9.32867
644	4	9.33092
646	3	9.33539
647	3	9.33762
648	4	9.33985
649	1	9.34207
650	4	9.3443
651	4	9.34651
652	3	9.34873
653	4	9.35094
654	5	9.35315
655	3	9.35535
656	3	9.35755
657	1	9.35975
658	5	9.36194
659	4	9.36413
660	5	9.36632
661	1	9.36851
662	3	9.37069
663	5	9.37287
664	3	9.37504
665	4	9.37721
666	4	9.37938
667	2	9.38154
668	3	9.3837
669	1	9.38586
670	1	9.38802
671	6	9.39017
672	5	9.39232
673	3	9.39446
674	5	9.3966
675	3	9.39874
676	8	9.40088
677	3	9.40301
678	4	9.40514
679	2	9.40727
680	2	9.40939
681	1	9.41151
682	2	9.41363
683	2	9.41574
684	5	9.41785
685	3	9.41996
686	4	9.42206
687	2	9.42417
688	4	9.42626
689	5	9.42836
690	5	9.43045
691	4	9.43254
692	5	9.43463
693	5	9.43671
694	2	9.43879
695	3	9.44087
696	7	9.44294
697	5	9.44501
698	2	9.44708
699	7	9.44915
700	6	9.45121
701	2	9.45327
702	1	9.45533
703	6	9.45738
704	2	9.45943
705	1	9.46148
706	1	9.46352
707	4	9.46557
708	2	9.46761
709	4	9.46964
710	4	9.47168
711	2	9.47371
712	6	9.47573
713	7	9.47776
714	4	9.47978
715	1	9.4818
716	3	9.48382
717	3	9.48583
718	8	9.48784
719	2	9.48985
720	8	9.49185
721	5	9.49386
722	7	9.49586
723	2	9.49785
724	7	9.49985
725	6	9.50184
726	8	9.50383
727	3	9.50581
728	2	9.50779
729	1	9.50978
730	3	9.51175
731	5	9.51373
732	5	9.5157
733	7	9.51767
734	1	9.51964
735	5	9.5216
736	2	9.52356
737	4	9.52552
739	4	9.52943
740	4	9.53138
741	8	9.53333
742	2	9.53528
743	3	9.53722
744	4	9.53916
745	5	9.5411
746	3	9.54303
747	7	9.54496
748	4	9.54689
749	3	9.54882
750	5	9.55075
751	6	9.55267
752	6	9.55459
753	8	9.55651
754	7	9.55842
755	5	9.56033
756	4	9.56224
757	7	9.56415
758	9	9.56605
759	3	9.56796
760	4	9.56986
761	8	9.57175
762	7	9.57365
763	6	9.57554
764	7	9.57743
765	4	9.57932
766	7	9.5812
767	5	9.58308
768	3	9.58496
769	4	9.58684
770	8	9.58871
771	9	9.59059
772	7	9.59246
773	8	9.59432
774	8	9.59619
775	8	9.59805
776	3	9.59991
777	5	9.60177
778	4	9.60363
779	2	9.60548
780	3	9.60733
781	1	9.60918
782	4	9.61102
783	5	9.61287
784	6	9.61471
785	5	9.61655
786	7	9.61839
787	2	9.62022
788	3	9.62205
789	5	9.62388
790	1	9.62571
791	3	9.62753
792	6	9.62936
793	6	9.63118
794	4	9.633
795	5	9.63481
796	2	9.63662
797	4	9.63844
798	12	9.64024
799	2	9.64205
800	8	9.64386
801	1	9.64566
802	3	9.64746
803	5	9.64926
804	4	9.65105
805	4	9.65284
806	4	9.65464
807	7	9.65642
808	8	9.65821
809	9	9.66
810	10	9.66178
811	8	9.66356
812	6	9.66534
813	7	9.66711
814	7	9.66888
815	6	9.67066
816	4	9.67243
817	8	9.67419
818	6	9.67596
819	5	9.67772
820	4	9.67948
821	10	9.68124
822	9	9.68299
823	10	9.68475
824	7	9.6865
825	3	9.68825
826	7	9.69
827	8	9.69174
828	6	9.69349
829	2	9.69523
830	5	9.69697
831	5	9.6987
832	2	9.70044
833	5	9.70217
834	6	9.7039
835	5	9.70563
836	6	9.70736
837	5	9.70908
838	6	9.71081
839	4	9.71253
840	5	9.71425
841	7	9.71596
842	4	9.71768
843	7	9.71939
844	7	9.7211
845	1	9.72281
846	8	9.72451
847	1	9.72622
848	10	9.72792
849	4	9.72962
850	5	9.73132
851	7	9.73302
852	7	9.73471
853	6	9.7364
854	7	9.73809
855	4	9.73978
856	7	9.74147
857	9	9.74315
858	4	9.74483
859	7	9.74651
860	5	9.74819
861	8	9.74987
862	6	9.75154
863	6	9.75322
864	6	9.75489
865	10	9.75656
866	6	9.75822
867	6	9.75989
868	7	9.76155
869	7	9.76321
870	5	9.76487
871	6	9.76653
872	4	9.76818
873	5	9.76984
874	7	9.77149
875	4	9.77314
876	8	9.77479
877	7	9.77643
878	6	9.77808
879	6	9.77972
880	4	9.78136
881	7	9.783
882	7	9.78463
883	9	9.78627
884	6	9.7879
885	6	9.78953
886	12	9.79116
887	12	9.79279
888	3	9.79442
889	5	9.79604
890	6	9.79766
891	13	9.79928
892	8	9.8009
893	8	9.80252
894	8	9.80413
895	2	9.80574
896	5	9.80735
897	9	9.80896
898	3	9.81057
899	6	9.81218
900	4	9.81378
901	4	9.81538
902	4	9.81698
903	4	9.81858
904	7	9.82018
905	7	9.82177
906	7	9.82337
907	9	9.82496
908	1	9.82655
909	6	9.82814
910	5	9.82972
911	7	9.83131
912	4	9.83289
913	4	9.83447
914	10	9.83605
915	4	9.83763
916	10	9.8392
917	6	9.84078
918	10	9.84235
919	7	9.84392
920	9	9.84549
921	7	9.84706
922	6	9.84862
923	4	9.85019
924	5	9.85175
925	6	9.85331
926	4	9.85487
927	5	9.85643
928	2	9.85798
929	4	9.85953
930	9	9.86109
931	8	9.86264
932	8	9.86419
933	5	9.86573
934	8	9.86728
935	3	9.86882
936	8	9.87036
937	5	9.87191
938	2	9.87344
939	5	9.87498
940	4	9.87652
941	7	9.87805
942	6	9.87958
943	6	9.88111
944	3	9.88264
945	6	9.88417
946	7	9.8857
947	5	9.88722
948	9	9.88874
949	8	9.89026
950	5	9.89178
951	4	9.8933
952	12	9.89482
953	5	9.89633
954	4	9.89785
955	4	9.89936
956	6	9.90087
957	5	9.90238
958	12	9.90388
959	4	9.90539
960	5	9.90689
961	4	9.90839
962	6	9.90989
963	7	9.91139
964	8	9.91289
965	7	9.91439
966	6	9.91588
967	10	9.91737
968	10	9.91886
969	4	9.92035
970	7	9.92184
971	13	9.92333
972	7	9.92481
973	9	9.9263
974	10	9.92778
975	7	9.92926
976	11	9.93074
977	9	9.93221
978	4	9.93369
979	3	9.93517
980	7	9.93664
981	7	9.93811
982	6	9.93958
983	5	9.94105
984	1	9.94251
985	7	9.94398
986	11	9.94544
987	7	9.94691
988	12	9.94837
989	6	9.94983
990	4	9.95128
991	3	9.95274
992	8	9.9542
993	6	9.95565
994	7	9.9571
995	4	9.95855
996	13	9.96
997	7	9.96145
998	5	9.9629
999	4	9.96434
1000	10	9.96578
1001	2	9.96723
1002	3	9.96867
1003	8	9.97011
1004	3	9.97154
1005	8	9.97298
1006	9	9.97441
1007	1	9.97585
1008	6	9.97728
1009	9	9.97871
1010	10	9.98014
1011	8	9.98157
1012	10	9.98299
1013	6	9.98442
1014	5	9.98584
1015	8	9.98726
1016	7	9.98868
1017	7	9.9901
1018	7	9.99152
1019	13	9.99294
1020	4	9.99435
1021	6	9.99577
1022	6	9.99718
1023	10	9.99859
1024	7	10
1025	8	10.0014
1026	11	10.0028
1027	5	10.0042
1028	9	10.0056
1029	10	10.007
1030	4	10.0084
1031	7	10.0098
1032	3	10.0112
1033	7	10.0126
1034	6	10.014
1035	8	10.0154
1036	6	10.0168
1037	7	10.0182
1038	14	10.0196
1039	4	10.021
1040	8	10.0224
1041	8	10.0238
1042	6	10.0251
1043	8	10.0265
1044	10	10.0279
1045	6	10.0293
1046	3	10.0307
1047	9	10.032
1048	2	10.0334
1049	11	10.0348
1050	5	10.0362
1051	6	10.0375
1052	8	10.0389
1053	5	10.0403
1054	9	10.0417
1055	7	10.043
1056	7	10.0444
1057	9	10.0458
1058	8	10.0471
1059	3	10.0485
1060	3	10.0498
1061	8	10.0512
1062	6	10.0526
1063	4	10.0539
1064	7	10.0553
1065	17	10.0566
1066	7	10.058
1067	6	10.0593
1068	8	10.0607
1069	6	10.062
1070	12	10.0634
1071	11	10.0647
1072	4	10.0661
1073	11	10.0674
1074	7	10.0688
1075	4	10.0701
1076	5	10.0715
1077	9	10.0728
1078	6	10.0741
1079	9	10.0755
1080	8	10.0768
1081	3	10.0782
1082	7	10.0795
1083	7	10.0808
1084	9	10.0821
1085	9	10.0835
1086	2	10.0848
1087	14	10.0861
1088	8	10.0875
1089	4	10.0888
1090	9	10.0901
1091	9	10.0914
1092	5	10.0928
1093	8	10.0941
1094	7	10.0954
1095	7	10.0967
1096	9	10.098
1097	6	10.0993
1098	6	10.1007
1099	8	10.102
1100	9	10.1033
1101	5	10.1046
1102	6	10.1059
1103	9	10.1072
1104	11	10.1085
1105	7	10.1098
1106	9	10.1111
1107	7	10.1124
1108	7	10.1137
1109	7	10.115
1110	4	10.1163
1111	4	10.1176
1112	8	10.1189
1113	11	10.1202
1114	9	10.1215
1115	5	10.1228
1116	5	10.1241
1117	9	10.1254
1118	11	10.1267
1119	7	10.128
1120	9	10.1293
1121	11	10.1306
1122	7	10.1319
1123	4	10.1331
1124	9	10.1344
1125	6	10.1357
1126	3	10.137
1127	6	10.1383
1128	12	10.1396
1129	8	10.1408
1130	4	10.1421
1131	4	10.1434
1132	6	10.1447
1133	10	10.1459
1134	11	10.1472
1135	5	10.1485
1136	13	10.1497
1137	8	10.151
1138	11	10.1523
1139	8	10.1536
1140	8	10.1548
1141	8	10.1561
1142	10	10.1573
1143	3	10.1586
1144	3	10.1599
1145	5	10.1611
1146	8	10.1624
1147	6	10.1636
1148	5	10.1649
1149	4	10.1662
1150	11	10.1674
1151	6	10.1687
1152	6	10.1699
1153	6	10.1712
1154	6	10.1724
1155	8	10.1737
1156	9	10.1749
1157	3	10.1762
1158	11	10.1774
1159	5	10.1787
1160	6	10.1799
1161	3	10.1812
1162	5	10.1824
1163	5	10.1836
1164	9	10.1849
1165	9	10.1861
1166	9	10.1874
1167	4	10.1886
1168	8	10.1898
1169	7	10.1911
1170	5	10.1923
1171	8	10.1935
1172	3	10.1948
1173	11	10.196
1174	4	10.1972
1175	6	10.1984
1176	9	10.1997
1177	11	10.2009
1178	6	10.2021
1179	5	10.2033
1180	12	10.2046
1181	1	10.2058
1182	8	10.207
1183	9	10.2082
1184	6	10.2095
1185	6	10.2107
1186	6	10.2119
1187	11	10.2131
1188	3	10.2143
1189	7	10.2155
1190	6	10.2167
1191	4	10.218
1192	5	10.2192
1193	6	10.2204
1194	6	10.2216
1195	4	10.2228
1196	5	10.224
1197	4	10.2252
1198	7	10.2264
1199	6	10.2276
1200	2	10.2288
1201	2	10.23
1202	3	10.2312
1203	8	10.2324
1204	5	10.2336
1205	6	10.2348
1206	6	10.236
1207	5	10.2372
1208	7	10.2384
1209	6	10.2396
1210	4	10.2408
1211	8	10.242
1212	5	10.2432
1213	4	10.2444
1214	2	10.2456
1215	4	10.2467
1216	11	10.2479
1217	7	10.2491
1218	2	10.2503
1219	8	10.2515
1220	8	10.2527
1221	4	10.2538
1222	6	10.255
1223	7	10.2562
1224	3	10.2574
1225	5	10.2586
1226	6	10.2597
1227	9	10.2609
1228	6	10.2621
1229	6	10.2633
1230	8	10.2644
1231	9	10.2656
1232	5	10.2668
1233	4	10.268
1234	4	10.2691
1235	12	10.2703
1236	2	10.2715
1237	4	10.2726
1238	5	10.2738
1239	4	10.275
1240	7	10.2761
1241	7	10.2773
1242	7	10.2784
1243	6	10.2796
1244	8	10.2808
1245	3	10.2819
1246	3	10.2831
1247	5	10.2842
1248	15	10.2854
1249	6	10.2866
1250	6	10.2877
1251	10	10.2889
1252	3	10.29
1253	6	10.2912
1254	4	10.2923
1255	7	10.2935
1256	9	10.2946
1257	4	10.2958
1258	6	10.2969
1259	7	10.2981
1260	3	10.2992
1261	5	10.3004
1262	5	10.3015
1263	5	10.3026
1264	2	10.3038
1265	7	10.3049
1266	5	10.3061
1267	3	10.3072
1268	8	10.3083
1269	8	10.3095
1270	4	10.3106
1271	4	10.3117
1272	3	10.3129
1273	3	10.314
1274	3	10.3151
1275	8	10.3163
1276	6	10.3174
1277	7	10.3185
1278	5	10.3197
1279	4	10.3208
1280	5	10.3219
1281	6	10.3231
1282	7	10.3242
1283	5	10.3253
1284	3	10.3264
1285	8	10.3276
1286	8	10.3287
1287	8	10.3298
1288	4	10.3309
1289	4	10.332
1290	5	10.3332
1291	3	10.3343
1292	4	10.3354
1293	5	10.3365
1294	8	10.3376
1295	5	10.3387
1296	5	10.3399
1297	6	10.341
1298	6	10.3421
1299	4	10.3432
1300	3	10.3443
1301	3	10.3454
1302	3	10.3465
1303	9	10.3476
1304	4	10.3487
1305	7	10.3498
1306	6	10.3509
1307	2	10.352
1308	9	10.3531
1309	4	10.3542
1310	2	10.3554
1311	2	10.3565
1312	6	10.3576
1313	6	10.3587
1314	4	10.3597
1315	6	10.3608
1316	4	10.3619
1317	2	10.363
1318	4	10.3641
1319	9	10.3652
1320	8	10.3663
1321	6	10.3674
1322	5	10.3685
1323	4	10.3696
1324	8	10.3707
1325	6	10.3718
1326	4	10.3729
1327	6	10.374
1328	3	10.375
1329	8	10.3761
1330	4	10.3772
1331	4	10.3783
1332	9	10.3794
1333	4	10.3805
1334	3	10.3815
1335	7	10.3826
1336	3	10.3837
1337	4	10.3848
1338	6	10.3859
1339	5	10.3869
1340	5	10.388
1341	6	10.3891
1342	4	10.3902
1343	3	10.3912
1344	2	10.3923
1345	2	10.3934
1346	4	10.3945
1347	7	10.3955
1348	4	10.3966
1349	3	10.3977
1350	5	10.3987
1351	5	10.3998
1352	5	10.4009
1353	9	10.4019
1354	10	10.403
1355	6	10.4041
1356	6	10.4051
1357	1	10.4062
1358	7	10.4073
1359	5	10.4083
1360	3	10.4094
1361	3	10.4105
1362	7	10.4115
1363	3	10.4126
1364	6	10.4136
1365	2	10.4147
1366	4	10.4157
1367	6	10.4168
1368	6	10.4179
1369	5	10.4189
1370	3	10.42
1371	9	10.421
1372	3	10.4221
1373	2	10.4231
1374	7	10.4242
1375	7	10.4252
1376	5	10.4263
1377	6	10.4273
1378	1	10.4284
1379	4	10.4294
1380	4	10.4305
1381	2	10.4315
1382	13	10.4325
1383	4	10.4336
1384	4	10.4346
1385	5	10.4357
1386	9	10.4367
1387	2	10.4378
1388	3	10.4388
1389	4	10.4398
1390	4	10.4409
1391	6	10.4419
1392	5	10.4429
1393	4	10.444
1394	3	10.445
1395	6	10.446
1396	3	10.4471
1397	7	10.4481
1398	6	10.4491
1399	1	10.4502
1400	6	10.4512
1401	7	10.4522
1402	9	10.4533
1403	5	10.4543
1404	2	10.4553
1405	6	10.4564
1406	4	10.4574
1407	3	10.4584
1408	5	10.4594
1409	6	10.4605
1410	7	10.4615
1411	6	10.4625
1412	4	10.4635
1413	8	10.4645
1414	7	10.4656
1415	3	10.4666
1416	6	10.4676
1417	4	10.4686
1418	8	10.4696
1419	3	10.4707
1420	2	10.4717
1421	4	10.4727
1422	5	10.4737
1423	1	10.4747
1424	5	10.4757
1425	3	10.4767
1426	4	10.4778
1427	4	10.4788
1428	2	10.4798
1429	3	10.4808
1430	3	10.4818
1431	3	10.4828
1432	4	10.4838
1433	1	10.4848
1434	5	10.4858
1435	5	10.4868
1436	4	10.4878
1437	5	10.4888
1438	3	10.4898
1439	2	10.4909
1440	3	10.4919
1441	5	10.4929
1442	5	10.4939
1443	6	10.4949
1444	6	10.4959
1445	1	10.4969
1446	5	10.4979
1447	4	10.4988
1448	5	10.4998
1449	3	10.5008
1450	5	10.5018
1451	2	10.5028
1452	5	10.5038
1453	2	10.5048
1454	1	10.5058
1455	6	10.5068
1456	2	10.5078
1457	4	10.5088
1458	2	10.5098
1459	1	10.5108
1460	4	10.5118
1461	2	10.5127
1462	4	10.5137
1463	2	10.5147
1464	1	10.5157
1465	4	10.5167
1466	1	10.5177
1467	4	10.5187
1468	3	10.5196
1469	4	10.5206
1470	6	10.5216
1471	3	10.5226
1472	4	10.5236
1473	3	10.5245
1474	5	10.5255
1476	2	10.5275
1477	6	10.5285
1478	2	10.5294
1479	6	10.5304
1480	4	10.5314
1481	1	10.5324
1482	2	10.5333
1483	1	10.5343
1484	4	10.5353
1485	3	10.5362
1486	6	10.5372
1487	2	10.5382
1488	3	10.5392
1489	7	10.5401
1490	2	10.5411
1491	5	10.5421
1492	7	10.543
1493	6	10.544
1494	4	10.545
1495	3	10.5459
1496	2	10.5469
1497	1	10.5479
1498	2	10.5488
1499	3	10.5498
1500	6	10.5507
1501	4	10.5517
1502	4	10.5527
1503	6	10.5536
1504	6	10.5546
1505	4	10.5555
1506	2	10.5565
1508	4	10.5584
1509	2	10.5594
1510	3	10.5603
1511	5	10.5613
1512	9	10.5622
1513	1	10.5632
1514	4	10.5641
1515	8	10.5651
1516	1	10.5661
1517	4	10.567
1518	2	10.568
1519	4	10.5689
1520	1	10.5699
1521	5	10.5708
1522	3	10.5718
1523	2	10.5727
1524	1	10.5736
1525	3	10.5746
1526	3	10.5755
1527	4	10.5765
1528	7	10.5774
1529	6	10.5784
1530	5	10.5793
1531	1	10.5803
1532	3	10.5812
1533	1	10.5821
1534	2	10.5831
1535	3	10.584
1536	3	10.585
1537	1	10.5859
1538	2	10.5868
1540	2	10.5887
1541	5	10.5897
1542	5	10.5906
1543	4	10.5915
1544	4	10.5925
1545	4	10.5934
1546	2	10.5943
1547	5	10.5953
1548	1	10.5962
1549	3	10.5971
1550	3	10.5981
1551	2	10.599
1552	3	10.5999
1553	4	10.6008
1554	3	10.6018
1555	2	10.6027
1556	2	10.6036
1557	2	10.6046
1558	2	10.6055
1559	3	10.6064
1560	1	10.6073
1561	3	10.6083
1562	1	10.6092
1563	3	10.6101
1565	2	10.6119
1566	5	10.6129
1567	1	10.6138
1568	2	10.6147
1569	4	10.6156
1570	2	10.6165
1571	2	10.6175
1572	3	10.6184
1573	4	10.6193
1574	2	10.6202
1575	1	10.6211
1576	1	10.6221
1577	4	10.623
1578	3	10.6239
1579	2	10.6248
1580	1	10.6257
1581	8	10.6266
1582	2	10.6275
1583	1	10.6284
1584	4	10.6294
1585	2	10.6303
1586	2	10.6312
1587	3	10.6321
1588	4	10.633
1589	2	10.6339
1590	3	10.6348
1591	4	10.6357
1592	7	10.6366
1593	5	10.6375
1594	3	10.6384
1595	4	10.6393
1596	4	10.6402
1597	3	10.6411
1598	2	10.6421
1599	3	10.643
1600	4	10.6439
1601	2	10.6448
1602	1	10.6457
1604	2	10.6475
1606	1	10.6493
1607	5	10.6502
1608	6	10.6511
1609	1	10.6519
1610	3	10.6528
1611	4	10.6537
1612	2	10.6546
1613	1	10.6555
1614	2	10.6564
1615	1	10.6573
1616	3	10.6582
1618	2	10.66
1619	2	10.6609
1620	4	10.6618
1621	5	10.6627
1622	2	10.6636
1623	4	10.6644
1624	2	10.6653
1625	1	10.6662
1627	5	10.668
1629	2	10.6698
1630	3	10.6707
1631	6	10.6715
1633	2	10.6733
1634	6	10.6742
1635	2	10.6751
1636	2	10.676
1637	4	10.6768
1638	2	10.6777
1639	1	10.6786
1641	3	10.6804
1642	2	10.6812
1643	2	10.6821
1644	2	10.683
1645	2	10.6839
1646	2	10.6847
1647	2	10.6856
1648	4	10.6865
1649	3	10.6874
1650	2	10.6883
1651	3	10.6891
1652	1	10.69
1653	5	10.6909
1654	1	10.6917
1655	1	10.6926
1656	4	10.6935
1657	1	10.6944
1658	2	10.6952
1659	3	10.6961
1661	3	10.6978
1662	3	10.6987
1663	3	10.6996
1664	2	10.7004
1665	2	10.7013
1666	1	10.7022
1667	1	10.703
1668	1	10.7039
1670	1	10.7056
1672	1	10.7074
1673	1	10.7082
1676	3	10.7108
1679	2	10.7134
1682	2	10.716
1683	1	10.7168
1684	1	10.7177
1685	2	10.7185
1686	1	10.7194
1687	1	10.7202
1688	2	10.7211
1689	2	10.722
1690	1	10.7228
1691	2	10.7237
1693	3	10.7254
1695	2	10.7271
1696	2	10.7279
1697	2	10.7288
1698	1	10.7296
1699	2	10.7305
1700	2	10.7313
1701	1	10.7322
1702	2	10.733
1703	1	10.7339
1704	2	10.7347
1706	3	10.7364
1707	2	10.7372
1708	1	10.7381
1709	3	10.7389
1710	2	10.7398
1712	1	10.7415
1714	2	10.7432
1715	2	10.744
1717	3	10.7457
1719	1	10.7474
1720	1	10.7482
1721	1	10.749
1722	2	10.7499
1723	1	10.7507
1724	1	10.7515
1725	2	10.7524
1727	2	10.7541
1728	1	10.7549
1729	1	10.7557
1730	3	10.7566
1731	2	10.7574
1732	4	10.7582
1733	1	10.7591
1734	2	10.7599
1735	2	10.7607
1736	1	10.7616
1737	1	10.7624
1738	3	10.7632
1739	1	10.764
1740	3	10.7649
1741	2	10.7657
1742	1	10.7665
1743	1	10.7674
1744	1	10.7682
1745	2	10.769
1746	1	10.7698
1748	1	10.7715
1749	1	10.7723
1753	2	10.7756
1755	3	10.7773
1758	3	10.7797
1759	1	10.7805
1761	1	10.7822
1762	1	10.783
1763	4	10.7838
1764	2	10.7846
1766	2	10.7863
1770	1	10.7895
1771	1	10.7903
1772	3	10.7912
1773	1	10.792
1776	4	10.7944
1777	2	10.7952
1778	1	10.796
1779	2	10.7969
1781	1	10.7985
1784	1	10.8009
1785	1	10.8017
1786	1	10.8025
1787	1	10.8033
1789	2	10.8049
1790	2	10.8057
1793	2	10.8082
1796	2	10.8106
1798	1	10.8122
1799	1	10.813
1800	3	10.8138
1802	2	10.8154
1803	1	10.8162
1806	1	10.8186
1807	3	10.8194
1808	2	10.8202
1809	1	10.821
1810	1	10.8218
1811	3	10.8226
1812	2	10.8234
1813	1	10.8242
1814	1	10.825
1816	3	10.8265
1817	1	10.8273
1818	1	10.8281
1819	1	10.8289
1821	2	10.8305
1822	1	10.8313
1823	2	10.8321
1825	3	10.8337
1829	1	10.8368
1831	2	10.8384
1832	1	10.8392
1833	3	10.84
1835	1	10.8416
1836	2	10.8424
1837	1	10.8431
1839	1	10.8447
1840	2	10.8455
1842	1	10.8471
1843	1	10.8478
1844	2	10.8486
1845	2	10.8494
1847	1	10.851
1848	1	10.8517
1849	1	10.8525
1850	1	10.8533
1851	1	10.8541
1853	1	10.8556
1854	1	10.8564
1855	1	10.8572
1856	1	10.858
1857	1	10.8588
1858	2	10.8595
1861	2	10.8619
1864	1	10.8642
1865	1	10.865
1867	3	10.8665
1869	3	10.8681
1870	1	10.8688
1871	1	10.8696
1876	3	10.8734
1877	3	10.8742
1878	1	10.875
1879	2	10.8757
1882	1	10.8781
1885	1	10.8803
1887	1	10.8819
1888	1	10.8826
1889	1	10.8834
1890	1	10.8842
1892	1	10.8857
1894	1	10.8872
1895	1	10.888
1896	2	10.8887
1899	2	10.891
1902	1	10.8933
1904	1	10.8948
1905	2	10.8956
1906	1	10.8963
1910	1	10.8994
1911	1	10.9001
1912	1	10.9009
1913	2	10.9016
1915	1	10.9031
1917	1	10.9046
1919	1	10.9061
1920	1	10.9069
1922	2	10.9084
1927	2	10.9121
1928	1	10.9129
1930	1	10.9144
1932	1	10.9159
1933	1	10.9166
1935	3	10.9181
1937	1	10.9196
1938	1	10.9204
1940	1	10.9218
1941	2	10.9226
1942	1	10.9233
1946	1	10.9263
1947	1	10.927
1948	1	10.9278
1956	1	10.9337
1958	5	10.9352
1960	1	10.9366
1965	1	10.9403
1967	1	10.9418
1971	1	10.9447
1973	1	10.9462
1975	2	10.9476
1976	2	10.9484
1981	2	10.952
1983	1	10.9535
1985	1	10.9549
1990	1	10.9586
1992	1	10.96
1998	2	10.9643
1999	1	10.9651
2002	1	10.9672
2007	2	10.9708
2009	1	10.9723
2013	1	10.9751
2016	1	10.9773
2020	2	10.9801
2022	1	10.9816
2023	1	10.9823
2025	2	10.9837
2030	2	10.9873
2031	1	10.988
2033	1	10.9894
2037	2	10.9922
2043	1	10.9965
2048	1	11
2051	1	11.0021
2052	1	11.0028
2054	1	11.0042
2056	1	11.0056
2057	1	11.0063
2064	1	11.0112
2067	1	11.0133
2068	1	11.014
2070	1	11.0154
2071	1	11.0161
2081	1	11.0231
2082	1	11.0238
2085	1	11.0258
2086	1	11.0265
2089	1	11.0286
2090	1	11.0293
2094	1	11.032
2097	2	11.0341
2099	1	11.0355
2102	1	11.0375
2110	1	11.043
2113	1	11.0451
2116	3	11.0471
2129	2	11.056
2132	1	11.058
2136	1	11.0607
2137	1	11.0614
2147	1	11.0681
2150	1	11.0701
2154	1	11.0728
2160	1	11.0768
2170	1	11.0835
2183	1	11.0921
2184	1	11.0928
2185	2	11.0934
2190	1	11.0967
2203	1	11.1053
2206	1	11.1072
2210	1	11.1098
2215	1	11.1131
2219	1	11.1157
2252	1	11.137
2271	1	11.1491
2288	1	11.1599
2291	1	11.1618
2296	1	11.1649
2311	1	11.1743
2322	1	11.1812
2323	1	11.1818
2331	1	11.1867
2335	1	11.1892
2354	1	11.2009
2356	1	11.2021
2413	1	11.2366
2453	1	11.2603
2529	2	11.3044
2694	1	11.3955
2751	1	11.4257
2756	1	11.4284
2795	1	11.4486
2818	1	11.4605
2825	1	11.464
2831	1	11.4671
3169	1	11.6298
3175	1	11.6325
3423	1	11.741
3522	1	11.7822
4439	1	12.116
4581	1	12.1614
7146	1	12.8029
8075	1	12.9792
15907	1	13.9574
20127	1	14.2968
40029	1	15.2888
More	0

## Sheet: Figure 3d
	CRISPR Gene Scores
	Donor_1	Donor_2	Donor_3	Sum_ Score
GNA13	4.85796	3.06253	1.88875	9.80924
TP53	4.1148	3.7198	2.02078	9.85539
CDKN2A	2.79917	2.31312	2.66399	7.77628
ATRX	1.79064	1.79425	2.42284	6.00773
NFKBIA	1.89832	1.46654	1.49637	4.86124
ZFP36L1	0.90402	1.23296	2.52397	4.66095
ZNF281	1.3084	1.1298	1.81795	4.25614
PTEN	1.32883	0.948876	1.85647	4.13418
FBXO11	0.471903	0.658222	2.6921	3.82222
FUBP1	0.596199	0.410895	2.33665	3.34375
S1PR2	0.915828	0.78773	1.55552	3.25907
NFKBIE	1.48857	0.50689	1.09359	3.08905
TET2	0.597142	1.26985	1.18016	3.04715
EWSR1	0.787091	0.239281	1.77339	2.79976
VPS13C	1.21278	0.568971	0.957614	2.73937
PDS5B	0.856109	0.692638	1.1696	2.71834
KMT2C	0.31959	0.774989	1.58765	2.68223
TSC1	0.497705	0.535858	1.54985	2.58341
NAP1L3	0.969847	0.681598	0.92759	2.57903
GSK3B	1.21789	0.33808	0.965565	2.52154
SETDB1	0.738444	0.295327	1.41656	2.45033
RB1	1.02225	0.282091	1.10189	2.40624
TP63	1.3098	0.301966	0.746355	2.35812
BAZ2B	1.30267	0.601676	0.419657	2.324
SEPT8	1.27224	1.28845	-0.238433	2.32225
MAGEB6	0.852983	0.503728	0.872304	2.22901
CDKN2B	0.696975	0.202193	1.30276	2.20193
PHF6	0.599612	0.939467	0.604935	2.14401
CSNK2A1	0.500755	0.027804	1.56558	2.09414
KDR	0.917016	0.338639	0.736973	1.99263
P2RY8	0.646673	1.19103	0.108221	1.94592
MSI2	0.493877	0.547737	0.89667	1.93828
STAG2	0.217574	1.03309	0.658564	1.90923
SOCS1	0.714393	0.283315	0.831682	1.82939
LRP5	0.442375	0.865295	0.511537	1.81921
SLC27A3	0.471753	1.14513	0.157641	1.77452
WHSC1	0.289314	0.618265	0.857284	1.76486
NFKB2	1.58268	0.329589	-0.149547	1.76272
ACTG1	1.15721	0.573701	-0.0529976	1.67791
FOXP1	0.223374	0.46552	0.987028	1.67592
MTMR8	0.632856	0.218572	0.820658	1.67209
CIC	0.440993	0.423165	0.792241	1.6564
TTN	0.459356	0.371825	0.788776	1.61996
EPHA6	0.467062	0.851616	0.284773	1.60345
ZNF600	0.536764	0.511251	0.544693	1.59271
MLLT6	0.888531	0.173758	0.492068	1.55436
ARHGEF3	0.858343	0.205289	0.47366	1.53729
ZMYM2	0.698206	0.125618	0.712865	1.53669
ACVR2A	0.668918	0.366525	0.493263	1.52871
ROR2	0.588645	0.509167	0.425126	1.52294
MLH1	0.636778	0.261127	0.618125	1.51603
PIK3C2G	0.562086	0.175797	0.775736	1.51362
ZNF608	0.575603	0.771285	0.158424	1.50531
MYO18A	0.390806	0.645735	0.459842	1.49638
RBM10	-0.213599	0.208427	1.50044	1.49527
HLA-DRB1	0.352587	0.331457	0.805402	1.48945
RNF43	0.779089	0.140859	0.556125	1.47607
ZC3H12A	0.0540266	0.761948	0.65249	1.46847
PARK2	0.686003	-0.125674	0.89734	1.45767
FGFRL1	0.917265	0.0783825	0.448241	1.44389
DUSP6	0.545792	0.636058	0.247545	1.4294
MECOM	0.219215	0.382993	0.822074	1.42428
ZNF300	0.154554	0.821524	0.42571	1.40179
NTRK2	0.616642	0.606843	0.1637	1.38719
ZKSCAN4	0.626731	0.44625	0.302583	1.37556
BCL10	0.478686	0.242643	0.634953	1.35628
TLR2	0.568841	-0.0546679	0.836485	1.35066
TSC2	-0.224203	0.734869	0.81995	1.33062
DPP7	0.774464	0.168498	0.384979	1.32794
DDX3Y	0.618513	0.200004	0.499316	1.31783
PRDM16	0.638027	0.659383	0.015381	1.31279
OTX2	0.443602	0.700606	0.168336	1.31254
KANK2	0.805597	0.394714	0.11158	1.31189
MSN	0.09525	0.481541	0.730747	1.30754
RGAG1	0.38688	0.806903	0.0993598	1.29314
LATS2	0.0874516	0.361679	0.815407	1.26454
PGR	0.964831	0.0249985	0.273794	1.26362
HLA-C	0.503515	0.623147	0.129396	1.25606
BAX	0.56167	0.330741	0.357813	1.25022
MYO18B	0.502221	0.523478	0.218102	1.2438
BIRC3	0.433506	0.178637	0.610247	1.22239
MTAP	0.316573	0.180427	0.688728	1.18573
SNX29	0.0140108	0.64597	0.520024	1.18
DUSP4	1.03079	0.0423239	0.105226	1.17834
ZFP36L2	0.271222	0.7287	0.171794	1.17172
IRF1	0.0561688	0.329594	0.776107	1.16187
CD22	0.0590307	0.744472	0.356247	1.15975
LIFR	0.528761	0.558999	0.0690958	1.15686
YAP1	0.158763	0.967264	0.0253935	1.15142
APCDD1	0.53637	0.0803571	0.525874	1.1426
CBL	0.642768	0.381639	0.106775	1.13118
KTN1	0.253618	0.410694	0.45564	1.11995
AFF2	0.250326	0.454804	0.397995	1.10312
PLEC	0.474428	0.320895	0.301115	1.09644
FCRLB	0.544396	0.10582	0.415399	1.06562
HIST1H1E	-0.0516545	0.774952	0.336766	1.06006
POM121L12	0.488803	0.434231	0.136274	1.05931
LDHA	0.181491	0.153948	0.716208	1.05165
PTPRO	0.909403	0.14818	-0.0120127	1.04557
INPP4B	0.606065	0.36513	0.0632215	1.03442
CRTC3	-0.039958	0.527842	0.526636	1.01452
EPHB2	0.343323	0.140377	0.522778	1.00648
JAKMIP2	0.515792	0.615245	-0.126153	1.00488
DTX1	0.516112	0.197811	0.284848	0.99877
PMS2	0.242687	0.346303	0.40885	0.997841
ETV1	0.592771	0.111435	0.288441	0.992647
MNX1	0.298986	-0.0383098	0.730138	0.990814
ARID5B	0.120589	0.193859	0.675377	0.989825
TFAP4	0.269116	0.152971	0.563785	0.985872
CLASP1	1.24514	0.578493	-0.845705	0.977932
NEFH	0.466953	-0.115504	0.622775	0.974224
L1CAM	0.00138288	0.539425	0.429866	0.970674
OFD1	-0.0579012	0.617435	0.393001	0.952535
PPARG	0.213391	0.505153	0.208955	0.927498
DIAPH3	0.297828	0.207146	0.411554	0.916528
GPC3	0.364064	-0.0158984	0.566679	0.914844
E2F3	0.241162	0.366675	0.299216	0.907053
PAX8	0.295263	0.311152	0.295757	0.902172
TNK2	0.221773	0.00157012	0.678102	0.901445
KMT2A	0.350623	0.305388	0.234785	0.890796
ATP10A	0.453156	0.707315	-0.296565	0.863907
KIF2B	0.173451	0.347525	0.339654	0.860629
SNED1	0.666098	-0.000853054	0.193011	0.858256
IKZF1	0.0779054	0.0857518	0.694577	0.858235
IKBKE	0.373267	-0.155356	0.636461	0.854371
GNAI2	0.740851	-0.0977914	0.208883	0.851943
AR	0.788614	-0.194216	0.25734	0.851738
PICALM	0.373649	0.339297	0.132076	0.845022
FAT4	0.251353	0.153922	0.438756	0.844031
BCL11B	0.0241474	0.555113	0.250233	0.829493
ANGPTL6	0.205158	0.461607	0.156159	0.822924
ZFP36	0.245542	0.290409	0.285293	0.821243
LRIG1	1.00517	-0.227149	0.0399897	0.818011
GATA2	0.275488	0.0852134	0.450531	0.811233
PTPN6	0.241136	0.241841	0.324291	0.807268
NOD1	0.243478	0.290476	0.263758	0.797712
MSH6	0.65489	0.186785	-0.0443133	0.797361
LMF2	0.297017	0.161471	0.329096	0.787584
EPHA5	0.543799	-0.109128	0.336639	0.77131
CREBBP	-0.0708385	-0.057843	0.890833	0.762152
AHNAK2	0.193062	0.363822	0.168985	0.725869
NOTCH1	0.218308	0.189964	0.308817	0.717089
EPPK1	-0.141382	-0.148505	0.994979	0.705093
ROBO2	0.140721	0.138405	0.425642	0.704767
KHDRBS2	0.173877	0.0661104	0.463412	0.703399
DCHS1	0.0491336	0.142433	0.509822	0.701388
UBXN11	0.337416	0.276103	0.0842109	0.697731
OMD	0.230062	0.322206	0.145042	0.69731
MLLT10	0.444481	0.0391493	0.211914	0.695545
INHA	0.379052	0.390687	-0.0759718	0.693767
FZD10	0.379014	0.347658	-0.0340384	0.692634
FMN2	-0.0638926	-0.00402791	0.756226	0.688306
RANBP17	0.36977	0.0749797	0.232355	0.677104
RAF1	0.684825	0.177144	-0.192023	0.669947
IFNGR1	0.223959	0.28718	0.154963	0.666102
NCOA3	0.808785	0.0346591	-0.179805	0.66364
SMARCA1	0.343453	0.264757	0.0525519	0.660762
IL10	-0.0229315	-0.102056	0.779272	0.654284
NR4A2	0.791539	-0.186756	0.0471838	0.651967
SOX17	0.288037	-0.0528293	0.416124	0.651332
YES1	0.391219	-0.102233	0.36214	0.651126
ABL1	0.525893	0.148987	-0.0303812	0.644499
BLM	0.133829	0.0128837	0.493118	0.63983
GUF1	0.268102	0.249956	0.109961	0.628019
MYD88	0.149164	0.340371	0.134925	0.62446
Non-targeting control	0.217634	0.174241	0.227398	0.619273
ALK	-0.22473	0.343853	0.500031	0.619153
CD70	-0.061691	0.219905	0.458825	0.617039
PTPRS	0.653695	-0.18254	0.145584	0.616739
NCKIPSD	0.157631	-0.0702268	0.522659	0.610063
ZNF133	0.153061	0.0816424	0.372417	0.607121
CYLD	0.243304	-0.0443649	0.407006	0.605945
EXT2	-0.116468	0.114296	0.604926	0.602754
UGT2B17	0.153787	0.344607	0.0950455	0.593439
ROBO1	0.151418	0.210466	0.231055	0.59294
DCLRE1C	0.679195	-0.191165	0.101191	0.589221
CTNNB1	0.327321	-0.0305036	0.290316	0.587133
CHD1L	-0.0407606	0.240505	0.374509	0.574253
ERCC6	0.253105	0.144142	0.16838	0.565627
PMS1	0.417565	0.366635	-0.21859	0.56561
INPP5D	0.163921	0.037979	0.356464	0.558365
MLLT1	0.0510954	0.262538	0.244396	0.55803
HNF1A	0.192961	0.201687	0.163114	0.557762
TRAF3	0.166569	0.00807191	0.380636	0.555277
KIT	-0.0597642	0.21551	0.393586	0.549332
BCR	0.602702	-0.170936	0.112476	0.544242
NFKBIZ	-0.161057	0.212747	0.477999	0.529689
MITF	0.15949	-0.238804	0.604482	0.525169
OR5T2	0.63688	-0.194248	0.0823167	0.524948
HOXA9	0.27552	0.569562	-0.320467	0.524615
TNFAIP3	0.385261	-0.21532	0.343848	0.513789
CDKN1B	0.0299816	0.276326	0.202843	0.509151
HOXA11	0.0558983	0.261646	0.185216	0.50276
GTF2H2	0.0551427	0.189331	0.255517	0.499991
RELN	0.0181768	0.424878	0.0564828	0.499537
MED26	-0.307823	0.0469634	0.758239	0.497379
MUC1	0.315838	-0.245435	0.422393	0.492796
EPHA7	0.120181	0.0626471	0.307865	0.490694
IRS1	-0.239532	0.318823	0.407824	0.487115
ACVR1	0.119233	0.195409	0.17222	0.486863
MYH11	0.027071	0.395692	0.0584082	0.481171
TRAF7	-0.244721	0.550829	0.166335	0.472444
RASA1	-0.238421	0.394234	0.31463	0.470443
ROS1	0.318397	-0.0153999	0.1458	0.448797
TLX1	0.0882093	0.288445	0.066097	0.442751
AXL	0.00955763	0.196158	0.232649	0.438365
HIST1H3A	-0.0452935	0.227657	0.253905	0.436269
KAT6B	-0.124394	0.399617	0.141889	0.417112
ADRA1D	0.0123135	-0.1465	0.547615	0.413429
ERC1	0.45572	-0.104521	0.0597754	0.410975
HLA-A	-0.0480714	-0.0346266	0.492551	0.409853
PTCH1	-0.0994246	0.150725	0.357925	0.409226
SLA	0.0625297	0.218195	0.109697	0.390422
PARP4	-0.0203171	0.498216	-0.0885636	0.389335
DEK	0.123156	0.459413	-0.193767	0.388802
ZNF85	-0.286317	0.374555	0.299845	0.388082
PTK2	-0.151349	0.0747501	0.457433	0.380834
KIAA0586	0.22375	0.230446	-0.0740826	0.380113
SEPN1	-0.0754985	0.538458	-0.0852262	0.377733
ZFHX3	0.0888847	0.257292	0.0299807	0.376158
ACOT1	0.262879	0.225717	-0.116468	0.372128
STAT4	0.118495	0.0600366	0.190936	0.369467
USP9X	-0.100044	0.062627	0.405014	0.367597
TET3	0.415289	-0.00465554	-0.0540721	0.356561
NCOR2	0.40658	-0.0288301	-0.0501839	0.327566
KDM6A	-0.0205061	-0.0176654	0.363804	0.325633
FOXA2	0.442603	-0.0416629	-0.0809789	0.319961
TUSC3	0.0990245	-0.0992949	0.318294	0.318023
WWOX	-0.11696	0.323368	0.106537	0.312945
AXIN2	0.146587	0.437307	-0.27187	0.312024
LTB	0.192646	-0.128762	0.24634	0.310224
FGF14	0.96928	-0.282052	-0.377072	0.310156
DLGAP2	0.0531255	-0.0761827	0.332604	0.309547
MAP2K1	-0.0867939	0.757133	-0.371713	0.298627
CDX2	-0.0692176	0.247401	0.116536	0.294719
FLT3	-0.159668	0.406553	0.0422136	0.289099
CHEK2	0.174174	0.258691	-0.144853	0.288012
PTPRT	0.03742	0.0573402	0.189147	0.283907
CDH11	0.105734	-0.257059	0.43134	0.280015
AKAP9	0.0895562	0.0845917	0.102123	0.276271
TPRX1	0.359926	0.0523959	-0.13775	0.274572
TYK2	0.192806	0.0100715	0.0714972	0.274375
PIK3CG	-0.278386	0.16084	0.389847	0.272301
RNF213	0.017789	0.215637	0.0384585	0.271885
CRIPAK	0.376944	0.0244758	-0.130532	0.270888
DLK1	0.410001	-0.135125	-0.00653802	0.268338
GAS7	0.162792	0.00738513	0.0971275	0.267304
NTRK3	0.616847	-0.048847	-0.302013	0.265987
FGFR2	-0.0719153	-0.35688	0.685551	0.256756
EXO1	0.090257	0.22434	-0.0609791	0.253618
ALOX12B	0.331974	0.0634975	-0.14844	0.247032
KDM6B	0.00491825	0.0162673	0.209278	0.230463
PRF1	-0.0726599	0.353649	-0.0752197	0.20577
GOPC	-0.00136752	-0.141564	0.330205	0.187274
COL11A1	0.328711	-0.208681	0.0649054	0.184935
NBPF3	-0.009092	0.26913	-0.0754459	0.184592
FAM46C	-0.0920151	0.0498362	0.22528	0.183101
TMSB4X	-0.255893	0.220377	0.207982	0.172466
PARP3	0.311664	-0.0491619	-0.0914266	0.171076
ZNF429	0.472366	-0.0475454	-0.254684	0.170136
TAF1L	-0.283709	0.131764	0.32114	0.169195
C14orf169	0.737645	-0.297246	-0.271784	0.168615
BCL9	0.32871	-0.298766	0.137375	0.167318
PBX1	-0.045143	7.00326e-05	0.208054	0.162981
BIRC2	0.385771	-0.119907	-0.103472	0.162393
BRCA2	0.697162	-0.103402	-0.432565	0.161195
SRRM2	-0.23443	0.70297	-0.310912	0.157627
TCHH	0.165101	0.00861088	-0.0204085	0.153303
NSD1	0.271507	0.0664493	-0.186441	0.151516
ETV6	0.595277	-0.252788	-0.192682	0.149807
SZT2	-0.169685	-0.0137505	0.331965	0.14853
SNAP25	-0.0217312	0.550946	-0.380991	0.148224
ASXL3	0.334054	-0.312354	0.12513	0.146831
MED12L	0.0916858	-0.0278225	0.0826048	0.146468
MAP2K4	0.0939269	-0.232429	0.277776	0.139274
CBLB	-0.00423643	-0.377126	0.520103	0.13874
PCDHA10	-0.0445638	0.179528	-0.000859296	0.134105
EPHA3	-0.00479683	-0.0273131	0.164821	0.132711
EML4	0.205429	0.18308	-0.255856	0.132652
NOTCH2	0.242474	0.0873563	-0.20357	0.12626
PRDM1	0.529821	-0.173831	-0.229892	0.126098
MGA	0.459217	-0.115718	-0.229331	0.114167
KCTD3	0.0175161	0.0117664	0.0847223	0.114005
IRS2	-0.30574	-0.0315566	0.448384	0.111088
MPEG1	0.0420119	-0.0070147	0.0725921	0.107589
CPS1	0.0220034	-0.192033	0.275304	0.105275
MFHAS1	-0.120857	0.271868	-0.0471275	0.103883
NEGR1	-0.172289	0.174368	0.100372	0.10245
TRIP6	-0.0481627	0.286723	-0.145193	0.0933672
BTG1	-0.136997	-0.226484	0.453203	0.0897216
MSH2	-0.117133	0.212814	-0.00637577	0.0893057
FGFR3	-0.238454	0.146386	0.168248	0.0761795
ZNF804B	-0.222416	0.272967	0.0235277	0.0740792
IL6ST	-0.0794262	0.1614	-0.00998742	0.0719864
CUX1	0.863546	-0.100292	-0.697397	0.0658575
STAT6	0.0778578	0.0258558	-0.0395902	0.0641233
MST1R	0.0188653	0.0838112	-0.0387022	0.0639742
DPYD	0.0627829	-0.0992363	0.0972515	0.0607981
PIM1	-0.000495621	0.0105038	0.049619	0.0596272
TCF3	-0.236474	0.651733	-0.356551	0.0587076
CLCA4	0.145633	0.300729	-0.387938	0.0584246
TLL2	-0.136117	0.115264	0.078063	0.05721
PARP1	0.289338	-0.157256	-0.076348	0.0557345
JAK2	0.0583187	-0.0118986	0.00625215	0.0526723
ASMTL	0.00153771	0.0944894	-0.0463039	0.0497231
GNA12	-0.288954	0.0265352	0.311324	0.0489051
ZNF814	-0.0899042	0.258152	-0.122412	0.0458366
AKT3	-0.14127	-0.177904	0.361139	0.0419654
PIEZO1	0.352772	-0.101004	-0.210129	0.041639
DOT1L	0.905503	-0.332197	-0.537377	0.0359284
AFF3	0.0922813	-0.05888	0.00166372	0.035065
MLH3	-0.223369	0.241142	0.0108028	0.0285758
NLRP3	0.400862	-0.320375	-0.0525226	0.0279646
ABCB1	0.0904341	0.425802	-0.490408	0.0258283
LRP1B	0.0512878	-0.277984	0.251005	0.0243095
ERAP1	0.031241	-0.149834	0.1429	0.024307
TSHZ3	0.0925177	0.190684	-0.261486	0.0217151
SECISBP2L	0.282674	0.0935302	-0.361108	0.0150962
CD83	-0.0313315	0.166044	-0.122018	0.0126941
MEF2C	-0.0387426	-0.0932235	0.136288	0.00432211
BIK	0.0280497	-0.020612	-0.00702364	0.000414057
MAGI2	0.377649	-0.279221	-0.0989088	-0.000481614
HSP90AB1	0.24127	-0.244331	-0.00907625	-0.0121366
HDAC7	-0.180518	0.171895	-0.00483254	-0.0134551
ARHGEF12	0.146498	0.012469	-0.185948	-0.0269817
EGFR	-0.0496771	-0.207041	0.224217	-0.0325015
RAP1GDS1	-0.0511652	-0.136954	0.15389	-0.0342294
IL6	0.467512	-0.165676	-0.344551	-0.0427153
RSPO3	0.131926	-0.22759	0.05274	-0.0429241
KLHL14	0.0739144	-0.0060397	-0.111147	-0.0432727
ZNF699	-0.337692	0.332628	-0.0408655	-0.0459304
FLT1	-0.0251653	0.0266855	-0.0578839	-0.0563637
TNFRSF14	-0.103719	-0.0207119	0.067793	-0.0566382
TNFRSF10A	-0.179984	0.0225645	0.0982146	-0.0592053
USP6	0.0458706	-0.0322492	-0.0772184	-0.0635969
CCND3	0.355066	0.0497913	-0.473436	-0.0685787
PCSK7	-0.408106	0.0201506	0.31538	-0.0725756
TNKS	-0.187208	0.14611	-0.0364579	-0.0775559
CUL7	0.218477	-0.0943711	-0.20883	-0.0847243
ELF3	0.0638744	0.0510095	-0.20807	-0.0931863
HLA-DMA	-0.114511	-0.0475619	0.0682516	-0.0938217
IKZF2	0.0679859	-0.264057	0.100307	-0.0957642
ARAF	-0.10166	-0.0851627	0.0887818	-0.0980406
CD274	-0.0292825	-9.37891e-05	-0.0703649	-0.0997411
ZNF521	-0.120928	-0.110737	0.125413	-0.106252
RC3H1	0.175957	0.283046	-0.571357	-0.112354
ZNF530	-0.0412243	-0.0421609	-0.0295078	-0.112893
SPOP	-0.563626	0.423607	0.0247008	-0.115318
SETD1B	0.109053	-0.174111	-0.052825	-0.117883
SOX4	-0.0355906	0.122246	-0.214188	-0.127532
GLI3	0.130094	-0.0945035	-0.16313	-0.127539
SEMA3C	0.104742	-0.281304	0.0480646	-0.128498
RUNX1T1	-0.187821	0.135653	-0.0768758	-0.129043
MPL	-0.408514	0.210357	0.0676003	-0.130558
RALGDS	0.0772317	0.126803	-0.335132	-0.131097
NEDD4L	-0.0155558	0.000482021	-0.118036	-0.13311
CAST	0.0166012	-0.289154	0.138296	-0.134256
FANCD2	-0.239894	-0.334329	0.43185	-0.142373
MEF2B	-0.409582	0.196182	0.0685633	-0.144837
D2HGDH	-0.0675904	-0.145182	0.067679	-0.145094
AFF4	-0.172695	0.0256429	-0.00077973	-0.147832
MACF1	0.107446	0.063109	-0.321735	-0.15118
CD58	0.157398	-0.199758	-0.112472	-0.154832
MTNR1A	-0.0780624	-0.103106	0.0230733	-0.158095
BCL3	-0.0584162	0.0303662	-0.140548	-0.168598
CCDC66	0.0761979	-0.232518	-0.0128645	-0.169185
MEF2A	-0.140144	-0.100043	0.0675274	-0.172659
PBRM1	-0.138014	0.068169	-0.104302	-0.174147
HIST3H3	-0.392091	0.45955	-0.241696	-0.174237
AKT2	-0.348543	0.498383	-0.326971	-0.177131
KIAA0020	-0.0889985	-0.197782	0.102024	-0.184756
NOTCH4	-0.152139	-0.0714785	0.0326996	-0.190918
ZNF669	0.165936	-0.0390614	-0.319517	-0.192643
SDHD	-0.134791	-0.0690111	0.0101774	-0.193624
TOX	-0.279727	0.205912	-0.122454	-0.196269
CASP8	-0.182513	-0.115411	0.101439	-0.196485
CCND2	-0.0587916	-0.504036	0.354934	-0.207893
TSC22D1	0.34737	-0.263447	-0.294838	-0.210914
NIN	-0.245653	-0.359672	0.388251	-0.217075
BAD	-0.105938	-0.0727033	-0.0385762	-0.217217
RECQL4	-0.43326	0.0867997	0.124038	-0.222423
LRRN3	0.0220619	-0.392766	0.144054	-0.22665
DUSP2	0.0148023	-0.195197	-0.0483479	-0.228743
CD36	-0.155151	-0.20686	0.131577	-0.230434
TNF	-0.25439	0.16925	-0.145546	-0.230686
TSHZ1	-0.169231	-0.189899	0.126994	-0.232136
KDM2B	-0.193822	-0.0746068	0.0361429	-0.232286
ARID1B	-0.201684	0.0965107	-0.13302	-0.238194
LRRK2	0.076726	-0.29962	-0.0290405	-0.251935
PCLO	-0.101191	-0.275233	0.124282	-0.252142
CAMTA1	-0.025112	-0.188208	-0.0448177	-0.258138
JARID2	-0.06888	-0.393347	0.190882	-0.271344
DMXL1	-0.258609	-0.132065	0.112532	-0.278141
ERBB4	0.0226642	-0.0906872	-0.210983	-0.279006
AHNAK	0.178992	-0.319603	-0.142493	-0.283103
MAGEL2	-0.0959278	-0.187512	-0.00300264	-0.286443
CASC5	-0.201687	0.110695	-0.201487	-0.29248
NLRP5	0.0664648	-0.29031	-0.071882	-0.295727
PER1	-0.265353	-0.178407	0.14353	-0.30023
BCL6	-0.45429	0.119179	0.0326536	-0.302458
HIST1H3D	-0.192303	0.0508572	-0.161304	-0.30275
ARID1A	-0.408809	0.330176	-0.229121	-0.307754
DDX3X	-0.156821	-0.365171	0.207419	-0.314573
DSC3	0.2045	-0.233039	-0.287395	-0.315934
MDC1	-0.215446	-0.0630966	-0.0391466	-0.317689
MAP4K4	-0.196068	-0.104791	-0.0211325	-0.321992
SYNE1	0.266744	-0.360734	-0.232774	-0.326764
PDGFRB	-0.174143	-0.0313358	-0.128233	-0.333711
KRT37	-0.132887	0.165345	-0.367843	-0.335385
MAP3K1	-0.0806567	-0.133871	-0.123086	-0.337614
FANCM	-0.195787	-0.0695339	-0.0787572	-0.344079
HDAC2	-0.350369	-0.122495	0.128236	-0.344628
TRIP11	-0.0314068	-0.248073	-0.0670957	-0.346576
OR51F1	-0.0553612	-0.242311	-0.0547087	-0.352381
RRAGD	0.100005	-0.0171975	-0.438067	-0.355259
ATM	-0.122711	-0.310427	0.0664346	-0.366704
RAD50	-0.223843	0.0250879	-0.169481	-0.368236
HLA-B	0.138673	-0.498897	-0.0114592	-0.371683
PTPN23	-0.51365	0.338528	-0.197948	-0.373071
TSHZ2	-0.433958	-0.0511885	0.111976	-0.37317
GBP1	-0.258679	0.0541704	-0.176665	-0.381174
NBN	-0.0386184	-0.128413	-0.215441	-0.382472
ZKSCAN3	-0.285387	0.164656	-0.262775	-0.383506
CD79A	-0.416803	0.665365	-0.635461	-0.386899
AKT1	0.0799	-0.282824	-0.187073	-0.389997
GOLGA5	-0.0411514	0.236318	-0.589252	-0.394086
ZNF845	0.278702	-0.296901	-0.378033	-0.396233
HIST1H2BK	0.00768832	-0.302487	-0.102507	-0.397305
ERG	0.370727	-0.392446	-0.379785	-0.401504
MKI67	0.232486	-0.260852	-0.381408	-0.409775
CDH1	-0.0604015	-0.340007	-0.0171178	-0.417527
IKBKB	-0.595445	0.557254	-0.382378	-0.420569
ANKRD30A	-0.392894	-0.107803	0.077555	-0.423142
TEK	-0.293012	-0.185118	0.0512814	-0.426848
TCL1A	-0.492975	0.138559	-0.072834	-0.42725
HIST1H3E	-0.0608559	-0.255109	-0.113504	-0.429469
SIGLEC10	-0.187023	0.18451	-0.428533	-0.431045
ASXL2	-0.364627	-0.443214	0.376758	-0.431084
IRF4	-0.392521	0.13222	-0.171228	-0.431529
PRKDC	-0.44546	-0.0142931	0.0216012	-0.438152
KLF2	-0.223381	-0.0404867	-0.17443	-0.438298
PTPN1	-0.336734	-0.368754	0.265122	-0.440366
ZMYM3	0.091268	-0.268692	-0.274276	-0.4517
MET	-0.252402	-0.422171	0.219238	-0.455335
OBSCN	-0.0708776	-0.211679	-0.173459	-0.456015
SMO	0.191497	-0.285605	-0.369894	-0.464003
ERCC5	-0.226125	0.0646431	-0.308226	-0.469708
CUL4A	-0.241949	-0.106307	-0.121498	-0.469754
PRKCQ	-0.266234	0.0988267	-0.310913	-0.478321
TAGAP	-0.161598	-0.183856	-0.138435	-0.483889
INSR	-0.273253	-0.0652345	-0.146408	-0.484895
YY1AP1	-0.0749083	-0.234442	-0.177037	-0.486387
OR4C16	-0.079154	-0.224259	-0.184393	-0.487806
RUNX1	-0.502532	-0.278493	0.292645	-0.48838
TNIK	-0.0812456	-0.197067	-0.215938	-0.49425
KIAA1549	-0.241698	0.261568	-0.514972	-0.495102
ZGRF1	-0.128482	-0.339937	-0.0271515	-0.49557
GSG2	-0.376414	0.0896379	-0.208808	-0.495584
SGK1	0.0565601	-0.200129	-0.359637	-0.503207
BUB1B	-0.270027	-0.0352301	-0.205438	-0.510695
AKAP8	-0.23756	-0.23879	-0.0387642	-0.515114
MCL1	-0.283516	0.230207	-0.467009	-0.520318
NAV3	-0.262633	-0.373575	0.110021	-0.526187
DHCR7	-0.324344	-0.212959	-0.0012471	-0.53855
FCGR2B	-0.18332	-0.122414	-0.233474	-0.539207
BBS10	0.176791	-0.402369	-0.315521	-0.541099
GATA3	-0.309793	-0.117078	-0.117287	-0.544158
VWA8	-0.195996	-0.263453	-0.0871907	-0.546639
PTPRD	-0.119124	-0.00214385	-0.428022	-0.54929
HIST1H3I	-0.243348	-0.314198	0.00373095	-0.553814
HIST2H2BE	-0.299021	0.217437	-0.481063	-0.562646
TRIM2	-0.192829	-0.331322	-0.0386256	-0.562777
BRIP1	-0.396376	0.290798	-0.467708	-0.573286
PCDHGA2	-0.148073	-0.129922	-0.299237	-0.577232
MSH3	-0.455253	-0.177237	0.0451411	-0.587348
DDX6	-0.604571	-0.519887	0.534821	-0.589637
MAML2	-0.100023	-0.200179	-0.289694	-0.589895
WDR90	-0.201629	-0.171803	-0.219373	-0.592804
ZNF493	-0.132785	-0.273278	-0.188288	-0.594351
HIST1H3B	-0.261087	-0.10352	-0.232904	-0.597511
IGSF8	-0.310237	-0.11187	-0.178593	-0.6007
HIST1H1B	-0.471327	0.278968	-0.411908	-0.604267
KIF5B	-0.412404	0.0500939	-0.246914	-0.609225
PIK3R2	-0.264289	0.0976332	-0.444905	-0.611561
HIST1H3H	-0.0293542	-0.34977	-0.233023	-0.612148
NOTCH3	-0.267674	-0.0842043	-0.266643	-0.618521
INHBA	-0.395497	-0.226759	-0.00926836	-0.631524
BCOR	-0.377214	0.0769406	-0.331542	-0.631816
MAP3K4	0.00985705	-0.309732	-0.333248	-0.633122
SLC38A8	-0.186609	-0.426629	-0.0206648	-0.633903
PABPC1	-0.54531	-0.311786	0.216889	-0.640207
PCM1	-0.435926	-0.00304383	-0.204778	-0.643748
ZBTB16	-0.0196644	-0.138926	-0.491307	-0.649898
SMAD4	-0.309036	0.00962855	-0.35746	-0.656868
TRIOBP	-0.290098	-0.00202744	-0.36801	-0.660136
MLLT4	-0.0115711	-0.273083	-0.395035	-0.679689
ZNF804A	-0.437592	0.166228	-0.410648	-0.682013
SMAD2	-0.294729	-0.362941	-0.0357601	-0.69343
FBXW5	-0.222545	-0.106979	-0.369891	-0.699415
GTSE1	0.408082	-0.512992	-0.602648	-0.707558
KRT33B	-0.410587	0.0655795	-0.368498	-0.713505
TIGD1	-0.442682	-0.313501	0.034535	-0.721649
APC	-0.40959	-0.18963	-0.130316	-0.729536
CIITA	-0.308491	0.012716	-0.43735	-0.733126
TNFRSF17	-0.345473	-0.340884	-0.0500317	-0.736388
FAS	-0.275245	0.164914	-0.626934	-0.737266
TYMS	-0.320014	-0.626864	0.206872	-0.740006
FAT1	0.239418	-0.302681	-0.680426	-0.743689
HIST1H3C	-0.25164	-0.324722	-0.174594	-0.750957
OSBPL10	0.172829	-0.283227	-0.643849	-0.754247
BAZ2A	-0.274764	-0.0379034	-0.446192	-0.758859
PIK3CD	-0.526894	0.042667	-0.276082	-0.76031
CHD4	-0.462117	-0.626947	0.322757	-0.766307
LYN	-0.308928	0.0824655	-0.544983	-0.771445
NF1	-0.44909	0.110782	-0.453834	-0.792141
IRF8	-0.539931	-0.0411738	-0.21744	-0.798545
OR4C13	-0.323937	-0.293844	-0.18821	-0.805992
KLHL6	-0.344772	0.135519	-0.600477	-0.80973
NPAT	-0.324484	-0.0102439	-0.479176	-0.813904
ANKRD11	-0.14381	-0.037732	-0.640831	-0.822372
CD74	-0.371989	-0.114552	-0.346624	-0.833164
RRAGB	-0.0656434	-0.361059	-0.409685	-0.836387
ANKLE2	-0.424728	-0.258558	-0.163037	-0.846324
NUP214	-0.105135	-0.39862	-0.350242	-0.853996
KRAS	0.125026	-0.517915	-0.461123	-0.854012
BMPR1A	-0.0457855	-0.44747	-0.360839	-0.854094
RPA1	-0.582588	-0.0419234	-0.230805	-0.855316
BTG2	-0.300826	-0.350048	-0.205123	-0.855997
PIK3CA	-0.37531	0.0839347	-0.574107	-0.865483
SETD2	-0.383342	0.0339259	-0.518004	-0.867421
NCOA1	-0.128203	-0.0883065	-0.653919	-0.870429
B2M	-0.250804	-0.281667	-0.339098	-0.871569
SLC45A3	-0.25352	-0.374014	-0.254595	-0.882129
AARS2	-0.641997	-0.0264376	-0.213995	-0.88243
POLE	-0.41476	-0.0404739	-0.438072	-0.893305
POU5F1	-0.0944361	-0.074526	-0.726406	-0.895368
FBXW7	-0.267144	-0.369884	-0.260258	-0.897286
BRAF	-0.18736	-0.478747	-0.233913	-0.900021
WNK1	-0.485269	-0.32614	-0.0966696	-0.908078
GNAQ	-0.433386	0.010211	-0.490401	-0.913577
BCL2A1	-0.113338	-0.415252	-0.394979	-0.923569
STAT3	0.0620048	-0.669427	-0.320245	-0.927667
LIPE	-0.432148	-0.259606	-0.236422	-0.928175
CCNB1IP1	-0.275806	-0.396996	-0.26024	-0.933043
PDE4DIP	-0.261138	-0.291611	-0.381237	-0.933985
CHD1	-0.380012	-0.311274	-0.242846	-0.934132
FOXO3	-0.317553	-0.460803	-0.162064	-0.940421
HIST1H4I	-0.30373	-0.360325	-0.276752	-0.940807
HIST1H1D	-0.101796	-0.472369	-0.370887	-0.945053
KEAP1	-0.367186	-0.292088	-0.296531	-0.955805
MAPK8IP1	-0.473564	-0.464107	-0.0261907	-0.963862
EZR	-0.217505	-0.264528	-0.482043	-0.964077
BRD4	-0.613145	0.0361422	-0.390492	-0.967495
CBLC	-0.302618	-0.353003	-0.312952	-0.968573
EED	-0.411968	-0.692169	0.1213	-0.982837
FHIT	-0.322901	-0.219297	-0.442289	-0.984488
RAC2	-0.600195	-0.139899	-0.247231	-0.987325
PCBP1	-0.545961	-0.154466	-0.290461	-0.990888
HIST1H2AG	-0.379504	-0.381811	-0.230897	-0.992211
HSP90AA1	-0.206248	-0.425138	-0.36429	-0.995676
SYK	-0.30809	-0.423888	-0.265886	-0.997864
EIF4A2	-0.294953	-0.134887	-0.568095	-0.997936
SIN3A	-0.508031	-0.146913	-0.363566	-1.01851
IRF2BP2	0.0209586	-0.672929	-0.369605	-1.02157
BCL7A	-0.458269	-0.0549124	-0.508659	-1.02184
CHD2	-0.10419	-0.553049	-0.366826	-1.02406
CLDND2	-0.440731	-0.397223	-0.186675	-1.02463
PLCG2	-0.811813	-0.0908331	-0.128296	-1.03094
HIST1H2AC	-0.47131	-0.430554	-0.131266	-1.03313
CNPY4	-0.210539	-0.587919	-0.239712	-1.03817
PTPRC	-0.0284358	-0.471967	-0.548958	-1.04936
ID3	-0.334946	-0.569523	-0.145261	-1.04973
ZNF91	-0.330487	-0.16263	-0.557294	-1.05041
HIST1H2BO	-0.635577	-0.0815335	-0.337848	-1.05496
SRSF2	-0.70755	0.216518	-0.570751	-1.06178
PIK3C3	-0.33606	-0.117967	-0.609303	-1.06333
ITPKB	0.299595	-0.448342	-0.923702	-1.07245
CALR	-0.397275	-0.305594	-0.375879	-1.07875
SPEN	-0.571536	-0.235408	-0.275378	-1.08232
BCL11A	-0.431638	-0.387016	-0.266561	-1.08521
JAK1	-0.381615	-0.32982	-0.377076	-1.08851
BRCA1	-0.188749	-0.424845	-0.477742	-1.09134
ASH2L	-0.504658	-0.307472	-0.279946	-1.09208
TRRAP	-0.560014	0.347184	-0.879403	-1.09223
GRB2	0.357001	-0.501395	-0.950194	-1.09459
TRAF5	-0.383291	-0.415528	-0.300253	-1.09907
HIST1H2BC	-0.356797	-0.0111284	-0.75172	-1.11964
NUP98	-0.416023	-0.271306	-0.439944	-1.12727
NUMA1	-0.288104	-0.500163	-0.3399	-1.12817
IKZF3	-0.435197	-0.286236	-0.407426	-1.12886
UCKL1	-0.454819	-0.445892	-0.236127	-1.13684
E2F1	-0.590571	-0.354189	-0.210452	-1.15521
ASXL1	-0.094578	-0.545935	-0.516984	-1.1575
PDPK1	-0.384073	-0.596257	-0.194719	-1.17505
PRDM2	-0.252926	-0.68063	-0.244533	-1.17809
BCL2	-0.936604	0.0114035	-0.260829	-1.18603
FYN	-0.243759	-0.191404	-0.765552	-1.20071
WHAMM	-0.447357	-0.458776	-0.310392	-1.21652
HIST1H3F	-0.573107	-0.383969	-0.273627	-1.2307
PFN1	-0.151039	-0.445787	-0.646091	-1.24292
PAX5	-0.698099	0.179114	-0.741638	-1.26062
MYH9	-0.493892	-0.479884	-0.289663	-1.26344
XRCC2	-0.64834	-0.244731	-0.379457	-1.27253
HIST1H2AL	-0.805891	-0.0340613	-0.440118	-1.28007
NCOR1	-0.463605	-0.277701	-0.544395	-1.2857
REL	-0.284605	-0.527531	-0.480956	-1.29309
TBL1XR1	-0.528133	-0.0693532	-0.701064	-1.29855
AURKB	-0.725487	-0.010214	-0.566488	-1.30219
ANKRD12	-0.43688	-0.378746	-0.517047	-1.33267
FANCA	-0.503024	-0.398762	-0.431889	-1.33368
ARID2	-0.51684	-0.465803	-0.353817	-1.33646
ACACA	-0.683181	-0.0164867	-0.641305	-1.34097
TBC1D3H	-0.370989	-0.253523	-0.718167	-1.34268
GADD45B	-0.601325	-0.246307	-0.504261	-1.35189
RRAGC	-0.378631	-0.401817	-0.585623	-1.36607
TAF1	-0.4139	-0.550128	-0.430281	-1.39431
XRCC5	-0.437463	-0.751787	-0.210332	-1.39958
LIG4	-0.159888	-0.600663	-0.642305	-1.40286
CABIN1	-0.406227	-0.413524	-0.585635	-1.40539
ATAD5	-0.334963	-0.440772	-0.642154	-1.41789
DDX1	-0.626772	-0.558021	-0.262055	-1.44685
HIST1H1C	-0.613708	-0.717794	-0.115381	-1.44688
EBF1	-1.01646	-0.533117	0.0928117	-1.45676
FOXO1	-0.429507	-0.226792	-0.805688	-1.46199
TFEB	-0.237644	-0.546156	-0.71154	-1.49534
TPR	-0.433506	-0.372198	-0.706023	-1.51173
RHOA	-0.606139	-0.348814	-0.568888	-1.52384
EZH2	-0.75576	-0.682981	-0.1003	-1.53904
MAGT1	-0.40601	-0.636159	-0.500747	-1.54292
SMARCA4	-0.392631	-0.527247	-0.628741	-1.54862
FIP1L1	-0.6723	-0.590355	-0.294541	-1.5572
ZNF587	-0.362528	-0.608175	-0.591529	-1.56223
EP300	-0.352626	-0.354618	-0.86955	-1.57679
POLQ	-0.604629	-0.515267	-0.459255	-1.57915
ZNF714	-0.698133	-0.0155617	-0.867581	-1.58128
HIST1H2BJ	-0.878296	-0.757456	0.0375588	-1.59819
MAP3K7	-0.501575	-0.635599	-0.46466	-1.60183
SUZ12	-0.678971	-0.415001	-0.541904	-1.63588
UBE2A	-0.316211	-0.591925	-0.738076	-1.64621
VPS13D	-0.78646	-0.477325	-0.401335	-1.66512
DDX10	-0.221345	-0.89956	-0.554556	-1.67546
EIF4E	-0.714106	-0.533836	-0.436154	-1.6841
PIK3R1	-0.61045	-0.406382	-0.668983	-1.68582
CXCR4	-0.470885	-0.564904	-0.659055	-1.69484
KMT2D	-0.516435	-0.624556	-0.560191	-1.70118
MIPEP	-0.78449	-0.521055	-0.419919	-1.72546
MED12	-0.85544	-0.662966	-0.211309	-1.72971
MDN1	-0.795541	-0.755197	-0.181543	-1.73228
RPTOR	-0.725956	-0.56183	-0.458757	-1.74654
ELP2	-0.62594	-0.195495	-0.937778	-1.75921
TMEM30A	-0.778098	-0.720975	-0.262373	-1.76145
CARD11	-0.816385	-0.608378	-0.340991	-1.76575
FANCL	-0.57831	-0.441815	-0.753272	-1.7734
IL21R	-0.617931	-0.494661	-0.673226	-1.78582
BTK	-0.543966	-0.467893	-0.775298	-1.78716
BARD1	-0.159559	-0.835891	-0.822089	-1.81754
DDB1	-0.756061	-0.439648	-0.624906	-1.82062
SKP2	-0.640321	-0.519675	-0.714193	-1.87419
HIST1H2BD	-0.825591	-0.294561	-0.786367	-1.90652
XRCC3	-0.399557	-0.693408	-0.818399	-1.91136
XRCC6	-0.67383	-0.509168	-0.808672	-1.99167
CAD	-0.586312	-0.58026	-0.853254	-2.01983
CHUK	-0.798775	-0.792987	-0.432344	-2.02411
MTOR	-0.838607	-0.476814	-0.713072	-2.02849
FANCI	-0.63085	-0.842867	-0.572256	-2.04597
DIS3	-0.6928	-0.891254	-0.463899	-2.04795
UBR4	-0.931286	-0.601243	-0.557076	-2.0896
DNM2	-0.696989	-0.282188	-1.12121	-2.10039
ACTB	-1.01608	-0.47676	-0.617816	-2.11066
CD79B	-0.827381	-0.516897	-0.798017	-2.1423
ERCC2	-0.880803	-0.617908	-0.649156	-2.14787
HIST1H2AM	-0.806212	-0.763523	-0.613628	-2.18336
RICTOR	-0.93976	-0.862755	-0.390711	-2.19323
PDCD11	-0.849187	-0.892779	-0.499498	-2.24146
DOCK2	-0.610934	-0.638552	-1.01055	-2.26004
DDX17	-0.705525	-0.523787	-1.03234	-2.26165
SF3B1	-0.608929	-0.849249	-0.80766	-2.26584
CDT1	-0.903785	-0.255642	-1.1399	-2.29933
ETS1	-0.804428	-0.675592	-0.875308	-2.35533
TOP2A	-0.618942	-0.771487	-0.971216	-2.36165
HIST2H2AA4	-1.04766	-0.172649	-1.16697	-2.38728
H3F3A	-0.854403	-0.854598	-0.807401	-2.5164
RRAGA	-0.786531	-0.607626	-1.20364	-2.59779
ALG1	-0.876404	-0.910085	-0.859334	-2.64582
EXOSC6	-0.763582	-0.876227	-1.02147	-2.66128
CHEK1	-1.09841	-0.900813	-0.749264	-2.74848
RAD21	-0.990837	-0.728458	-1.03091	-2.7502
XPO1	-0.727928	-1.02275	-1.02019	-2.77087
TBC1D3B	-1.00911	-1.25104	-0.599076	-2.85922
GMPS	-1.16696	-0.825425	-0.898069	-2.89046
POU2AF1	-1.21222	-0.864151	-1.00729	-3.08366
MYC	-1.14793	-0.706193	-1.25708	-3.11121

## Sheet: Figure 4a
GNA13	Fold enrichment Log2							TP53	Fold enrichment Log2							CDKN2A	Fold enrichment Log2
Day 4	Day 14	Day 28	Day 42	Day 57	Day 70			Day 4	Day 14	Day 28	Day 42	Day 57	Day 70			Day 4	Day 14	Day 28	Day 42	Day 57	Day 70
0.6681	0.365	3.972	5.8956	8.5128	10.9797	gRNA 1		0.6369	-0.2313	0.5117	0.1125	-0.8286	0.3519	gRNA 1		-0.4304	-0.6825	-0.7052	0.3832	-0.4998	2.3724	gRNA 1
0.2487	1.2109	2.6431	2.7443	4.4044	6.423	gRNA 2		-0.0179	1.7161	3.9525	4.4108	5.2314	7.5004	gRNA 2		0.5759	0.5429	3.3222	4.8503	6.7386	9.5697	gRNA 2
0.0763	0.4891	2.3505	3.1347	5.3385	7.9971	gRNA 3		0.217	1.8736	2.4127	1.846	2.2587	1.1079	gRNA 3		-0.1906	-0.4462	1.427	2.4716	2.5012	4.4759	gRNA 3
-0.0292	0.9188	1.0974	1.6483	3.9547	9.4655	gRNA 4		-0.1878	1.3868	2.3131	3.3141	4.3944	7.4479	gRNA 4		-0.3845	0.7443	2.3669	2.9356	2.9952	7.653	gRNA 4
0.9281	1.4043	0.0233	0.2734	-0.6955	5.9655	gRNA 5		-0.5212	0.7555	4.0858	5.0234	6.1382	7.8822	gRNA 5		-0.6312	-1.401	1.2277	1.0774	1.2874	2.3813	gRNA 5
0.2803	0.5608	2.7614	5.6128	10.4052	13.573	gRNA 6		0.1175	1.6734	2.9271	4.1264	5.3194	7.3809	gRNA 6		-0.6447	-1.1225	-0.3915	-0.5925	-1.9562	0.2841	gRNA 6
-0.0306	-0.2856	3.3673	3.4677	4.0412	5.1189	gRNA 7		-0.5658	1.2059	2.9605	3.8174	4.6926	6.7296	gRNA 7		-0.6586	-0.5527	1.6235	2.3465	1.0437	3.005	gRNA 7
0.1424	0.9594	3.7823	3.1879	3.8167	5.3416	gRNA 8		0.2794	1.5908	3.8958	5.3069	7.3059	9.848	gRNA 8		0.3339	-0.1711	2.7285	3.5358	5.3313	7.2194	gRNA 8
-0.5482	-0.3025	0.0116	-2.2461	-0.816	-0.5518	gRNA 9										-0.2269	-0.2648	-1.8826	-0.2812	-0.2837	-0.442	gRNA 9

[truncated: 19 more sheets: Figure 4b, Figure 4c, Figure 5a, Figure 7a, Figure S1a, Figure S1b, Figure S2a, Figure S2c, Figure S2d, Figure S3a, Figure S3b, Figure S3c, FigureS3d, FigureS3f, Figure S3g, Figure S3h, Figure S4a, Figure S6a, Figure S6c]
